# Supplementary material for: Transitive inference in cleaner wrasses (Labroides dimidiatus)
Source: PLoS One. 2020 Aug 18;15(8):e0237817. doi: 10.1371/journal.pone.0237817 (PMC7433877; doi:10.1371/journal.pone.0237817)
Supplement: S6 Table — (XLSX) [file pone.0237817.s007.xlsx]

## Sheet: fish1
trial	pair	choice	correct
1	AB	B	1
2	AB	B	1
3	AB	A	0
4	AB	B	1
5	AB	A	0
6	AB	A	0
7	AB	A	0
8	AB	A	0
9	AB	A	0
10	AB	B	1
11	AB	B	1
12	AB	A	0
13	AB	A	0
14	AB	A	0
15	AB	B	1
16	AB	B	1
17	AB	B	1
18	AB	A	0
19	AB	A	0
20	AB	B	1
21	AB	A	0
22	AB	B	1
23	AB	B	1
24	AB	A	0
25	AB	A	0
26	AB	B	1
27	AB	A	0
28	AB	B	1
29	AB	A	0
30	AB	B	1
31	AB	B	1
32	AB	B	1
33	AB	B	1
34	AB	B	1
35	AB	B	1
36	AB	A	0
37	AB	B	1
38	AB	B	1
39	AB	B	1
40	AB	B	1
41	AB	B	1
42	AB	B	1
43	BC	B	0
44	BC	C	1
45	BC	C	1
46	BC	B	0
47	BC	B	0
48	BC	B	0
49	BC	B	0
50	BC	B	0
51	BC	C	1
52	BC	B	0
53	BC	B	0
54	BC	C	1
55	BC	C	1
56	BC	B	0
57	BC	B	0
58	BC	B	0
59	BC	C	1
60	BC	C	1
61	BC	C	1
62	BC	C	1
63	BC	B	0
64	BC	C	1
65	BC	C	1
66	BC	B	0
67	BC	C	1
68	BC	B	0
69	BC	C	1
70	BC	C	1
71	BC	C	1
72	BC	B	0
73	BC	B	0
74	BC	C	1
75	BC	C	1
76	BC	C	1
77	BC	C	1
78	BC	C	1
79	BC	C	1
80	BC	C	1
81	BC	C	1
82	BC	C	1
83	BC	C	1
84	BC	C	1
85	AC	A	0
86	AC	C	1
87	AC	C	1
88	AC	C	1
89	AC	C	1
90	AC	C	1
91	AC	C	1
92	AC	A	0
93	AC	C	1
94	AC	C	1
95	AC	C	1
96	AC	C	1
97	CD	D	1
98	CD	C	0
99	CD	D	1
100	CD	C	0
101	CD	D	1
102	CD	C	0
103	CD	C	0
104	CD	D	1
105	CD	D	1
106	CD	C	0
107	CD	C	0
108	CD	C	0
109	CD	C	0
110	CD	C	0
111	CD	C	0
112	CD	D	1
113	CD	D	1
114	CD	D	1
115	CD	D	1
116	CD	D	1
117	CD	C	0
118	CD	C	0
119	CD	D	1
120	CD	C	0
121	CD	C	0
122	CD	D	1
123	CD	C	0
124	CD	D	1
125	CD	D	1
126	CD	C	0
127	CD	D	1
128	CD	C	0
129	CD	C	0
130	CD	C	0
131	CD	D	1
132	CD	C	0
133	CD	D	1
134	CD	C	0
135	CD	C	0
136	CD	D	1
137	CD	D	1
138	CD	C	0
139	CD	D	1
140	CD	D	1
141	CD	C	0
142	CD	D	1
143	CD	D	1
144	CD	D	1
145	CD	D	1
146	CD	D	1
147	CD	D	1
148	CD	D	1
149	CD	D	1
150	CD	D	1
151	DE	E	1
152	DE	E	1
153	DE	D	0
154	DE	D	0
155	DE	D	0
156	DE	E	1
157	DE	E	1
158	DE	E	1
159	DE	D	0
160	DE	D	0
161	DE	D	0
162	DE	D	0
163	DE	D	0
164	DE	D	0
165	DE	D	0
166	DE	E	1
167	DE	E	1
168	DE	D	0
169	DE	D	0
170	DE	D	0
171	DE	E	1
172	DE	E	1
173	DE	D	0
174	DE	D	0
175	DE	E	1
176	DE	E	1
177	DE	D	0
178	DE	D	0
179	DE	D	0
180	DE	D	0
181	DE	D	0
182	DE	E	1
183	DE	D	0
184	DE	D	0
185	DE	D	0
186	DE	D	0
187	DE	E	1
188	DE	E	1
189	DE	E	1
190	DE	D	0
191	DE	D	0
192	DE	E	1
193	DE	D	0
194	DE	E	1
195	DE	D	0
196	DE	E	1
197	DE	E	1
198	DE	D	0
199	DE	E	1
200	DE	D	0
201	DE	E	1
202	DE	D	0
203	DE	E	1
204	DE	E	1
205	DE	E	1
206	DE	E	1
207	DE	D	0
208	DE	D	0
209	DE	D	0
210	DE	E	1
211	DE	E	1
212	DE	E	1
213	DE	E	1
214	DE	D	0
215	DE	D	0
216	DE	E	1
217	DE	D	0
218	DE	E	1
219	DE	E	1
220	DE	E	1
221	DE	D	0
222	DE	D	0
223	DE	D	0
224	DE	D	0
225	DE	E	1
226	DE	D	0
227	DE	D	0
228	DE	E	1
229	DE	D	0
230	DE	E	1
231	DE	D	0
232	DE	E	1
233	DE	E	1
234	DE	D	0
235	DE	E	1
236	DE	E	1
237	DE	E	1
238	DE	D	0
239	DE	D	0
240	DE	E	1
241	DE	D	0
242	DE	E	1
243	DE	E	1
244	DE	E	1
245	DE	E	1
246	DE	E	1
247	DE	E	1
248	DE	D	0
249	DE	E	1
250	DE	E	1
251	DE	E	1
252	DE	E	1
253	CE	C	0
254	CE	E	1
255	CE	C	0
256	CE	E	1
257	CE	E	1
258	CE	C	0
259	CE	E	1
260	CE	E	1
261	CE	E	1
262	CE	E	1
263	CE	E	1
264	CE	E	1
265	CE	E	1
266	CE	E	1
267	CE	C	0
268	CE	C	0
269	CE	E	1
270	CE	C	0
271	CE	E	1
272	CE	E	1
273	CE	E	1
274	CE	E	1
275	CE	C	0
276	CE	E	1
277	CE	E	1
278	CE	E	1
279	CE	E	1
280	CE	E	1
281	CE	E	1
282	CE	E	1
283	AB	A	0
284	AB	B	1
285	BC	B	0
286	BC	B	0
287	CD	D	1
288	CD	D	1
289	DE	E	1
290	DE	E	1
291	AB	B	1
292	AB	A	0
293	BC	B	0
294	BC	B	0
295	CD	D	1
296	CD	D	1
297	DE	E	1
298	DE	E	1
299	AB	B	1
300	AB	B	1
301	AB	B	1
302	AB	B	1
303	AB	B	1
304	AB	B	1
305	AB	B	1
306	AB	A	0
307	BC	B	0
308	BC	C	1
309	BC	C	1
310	BC	C	1
311	BC	C	1
312	BC	C	1
313	BC	C	1
314	CD	D	1
315	CD	D	1
316	CD	C	0
317	CD	D	1
318	CD	D	1
319	CD	D	1
320	CD	D	1
321	DE	E	1
322	DE	E	1
323	DE	D	0
324	DE	D	0
325	DE	E	1
326	DE	D	0
327	DE	D	0
328	DE	D	0
329	DE	E	1
330	DE	E	1
331	DE	D	0
332	DE	E	1
333	DE	E	1
334	DE	E	1
335	DE	D	0
336	DE	E	1
337	DE	E	1
338	DE	E	1
339	DE	E	1
340	AB	B	1
341	AB	B	1
342	BC	C	1
343	BC	B	0
344	CD	D	1
345	CD	D	1
346	DE	E	1
347	DE	E	1
348	AB	B	1
349	AB	B	1
350	BC	B	0
351	BC	C	1
352	CD	C	0
353	CD	D	1
354	DE	E	1
355	DE	E	1
356	AB	B	1
357	AB	B	1
358	BC	B	0
359	BC	C	1
360	CD	C	0
361	CD	D	1
362	DE	E	1
363	DE	E	1
364	AB	B	1
365	AB	B	1
366	BC	C	1
367	BC	B	0
368	CD	D	1
369	CD	C	0
370	DE	E	1
371	DE	E	1
372	AB	B	1
373	AB	B	1
374	BC	B	0
375	BC	C	1
376	CD	D	1
377	CD	D	1
378	DE	E	1
379	DE	E	1
380	BD	D	1
381	BD	D	1
382	BD	B	0
383	BD	D	1
384	BD	B	0
385	BD	D	1
386	BD	D	1
387	BD	D	1
388	BD	D	1
389	BD	D	1
390	BD	D	1
391	BD	D	1

## Sheet: fish2
trial	pair	choice	correct
1	AB	B	1
2	AB	B	1
3	AB	B	1
4	AB	A	0
5	AB	A	0
6	AB	B	1
7	AB	A	0
8	AB	A	0
9	AB	A	0
10	AB	B	1
11	AB	B	1
12	AB	B	1
13	AB	B	1
14	AB	B	1
15	AB	B	1
16	AB	B	1
17	AB	B	1
18	AB	A	0
19	AB	A	0
20	AB	B	1
21	AB	A	0
22	AB	B	1
23	AB	B	1
24	AB	B	1
25	AB	B	1
26	AB	B	1
27	AB	B	1
28	AB	B	1
29	AB	B	1
30	AB	B	1
31	AB	B	1
32	AB	B	1
33	AB	A	0
34	AB	B	1
35	AB	B	1
36	AB	B	1
37	BC	B	0
38	BC	B	0
39	BC	B	0
40	BC	B	0
41	BC	B	0
42	BC	B	0
43	BC	B	0
44	BC	B	0
45	BC	C	1
46	BC	C	1
47	BC	B	0
48	BC	C	1
49	BC	C	1
50	BC	C	1
51	BC	B	0
52	BC	B	0
53	BC	C	1
54	BC	C	1
55	BC	B	0
56	BC	B	0
57	BC	C	1
58	BC	C	1
59	BC	B	0
60	BC	B	0
61	BC	C	1
62	BC	B	0
63	BC	B	0
64	BC	B	0
65	BC	C	1
66	BC	B	0
67	BC	C	1
68	BC	B	0
69	BC	B	0
70	BC	C	1
71	BC	C	1
72	BC	B	0
73	BC	C	1
74	BC	C	1
75	BC	B	0
76	BC	C	1
77	BC	B	0
78	BC	B	0
79	BC	C	1
80	BC	C	1
81	BC	C	1
82	BC	C	1
83	BC	C	1
84	BC	B	0
85	BC	C	1
86	BC	C	1
87	BC	C	1
88	BC	C	1
89	BC	B	0
90	BC	B	0
91	BC	B	0
92	BC	C	1
93	BC	C	1
94	BC	C	1
95	BC	B	0
96	BC	C	1
97	BC	C	1
98	BC	C	1
99	BC	B	0
100	BC	C	1
101	BC	C	1
102	BC	C	1
103	BC	C	1
104	BC	C	1
105	BC	C	1
106	BC	C	1
107	BC	C	1
108	BC	C	1
109	AC	C	1
110	AC	C	1
111	AC	C	1
112	AC	A	0
113	AC	C	1
114	AC	C	1
115	AC	A	0
116	AC	C	1
117	AC	C	1
118	AC	C	1
119	AC	C	1
120	AC	C	1
121	CD	C	0
122	CD	C	0
123	CD	C	0
124	CD	C	0
125	CD	C	0
126	CD	C	0
127	CD	C	0
128	CD	C	0
129	CD	D	1
130	CD	D	1
131	CD	C	0
132	CD	C	0
133	CD	C	0
134	CD	C	0
135	CD	C	0
136	CD	C	0
137	CD	C	0
138	CD	D	1
139	CD	D	1
140	CD	D	1
141	CD	C	0
142	CD	D	1
143	CD	D	1
144	CD	D	1
145	CD	D	1
146	CD	D	1
147	CD	D	1
148	CD	C	0
149	CD	D	1
150	CD	C	0
151	CD	D	1
152	CD	D	1
153	CD	D	1
154	CD	D	1
155	CD	D	1
156	CD	D	1
157	CD	D	1
158	CD	D	1
159	CD	C	0
160	CD	D	1
161	CD	C	0
162	CD	D	1
163	CD	D	1
164	CD	D	1
165	CD	D	1
166	CD	C	0
167	CD	D	1
168	CD	C	0
169	CD	C	0
170	CD	D	1
171	CD	D	1
172	CD	D	1
173	CD	D	1
174	CD	D	1
175	CD	D	1
176	CD	D	1
177	CD	D	1
178	CD	C	0
179	CD	D	1
180	CD	C	0
181	CD	D	1
182	CD	D	1
183	CD	D	1
184	CD	D	1
185	CD	D	1
186	CD	D	1
187	CD	D	1
188	CD	D	1
189	CD	D	1
190	CD	D	1
191	CD	D	1
192	CD	D	1
193	DE	D	0
194	DE	E	1
195	DE	D	0
196	DE	E	1
197	DE	E	1
198	DE	D	0
199	DE	D	0
200	DE	E	1
201	DE	D	0
202	DE	D	0
203	DE	D	0
204	DE	D	0
205	DE	E	1
206	DE	E	1
207	DE	D	0
208	DE	D	0
209	DE	D	0
210	DE	D	0
211	DE	E	1
212	DE	D	0
213	DE	D	0
214	DE	D	0
215	DE	E	1
216	DE	D	0
217	DE	D	0
218	DE	E	1
219	DE	D	0
220	DE	E	1
221	DE	D	0
222	DE	D	0
223	DE	D	0
224	DE	E	1
225	DE	E	1
226	DE	E	1
227	DE	E	1
228	DE	D	0
229	DE	E	1
230	DE	D	0
231	DE	E	1
232	DE	E	1
233	DE	D	0
234	DE	E	1
235	DE	E	1
236	DE	D	0
237	DE	E	1
238	DE	E	1
239	DE	D	0
240	DE	E	1
241	DE	E	1
242	DE	E	1
243	DE	E	1
244	DE	E	1
245	DE	D	0
246	DE	E	1
247	DE	E	1
248	DE	E	1
249	DE	E	1
250	DE	E	1
251	DE	E	1
252	DE	E	1
253	CE	C	0
254	CE	E	1
255	CE	C	0
256	CE	E	1
257	CE	E	1
258	CE	E	1
259	CE	E	1
260	CE	E	1
261	CE	E	1
262	CE	E	1
263	CE	E	1
264	CE	E	1
265	CE	E	1
266	CE	E	1
267	CE	E	1
268	CE	E	1
269	CE	E	1
270	CE	E	1
271	AB	B	1
272	AB	B	1
273	AB	A	0
274	AB	A	0
275	AB	A	0
276	AB	A	0
277	AB	A	0
278	AB	B	1
279	AB	B	1
280	AB	B	1
281	AB	A	0
282	AB	A	0
283	AB	A	0
284	AB	A	0
285	AB	B	1
286	AB	A	0
287	AB	A	0
288	AB	A	0
289	AB	A	0
290	AB	B	1
291	AB	B	1
292	AB	B	1
293	AB	B	1
294	AB	B	1
295	BC	C	1
296	BC	C	1
297	BC	C	1
298	BC	B	0
299	BC	C	1
300	BC	B	0
301	BC	C	1
302	BC	B	0
303	BC	B	0
304	BC	B	0
305	BC	C	1
306	BC	C	1
307	BC	B	0
308	BC	B	0
309	BC	C	1
310	BC	C	1
311	BC	C	1
312	BC	C	1
313	BC	C	1
314	BC	C	1
315	BC	B	0
316	BC	B	0
317	BC	C	1
318	BC	B	0
319	BC	B	0
320	BC	B	0
321	BC	C	1
322	BC	C	1
323	BC	C	1
324	BC	B	0
325	BC	C	1
326	BC	C	1
327	BC	C	1
328	BC	C	1
329	BC	C	1
330	BC	C	1
331	CD	C	0
332	CD	C	0
333	CD	D	1
334	CD	D	1
335	CD	D	1
336	CD	C	0
337	CD	D	1
338	CD	D	1
339	CD	D	1
340	CD	D	1
341	CD	D	1
342	CD	D	1
343	DE	E	1
344	DE	E	1
345	DE	D	0
346	DE	E	1
347	DE	E	1
348	DE	E	1
349	AB	B	1
350	AB	B	1
351	BC	C	1
352	BC	B	0
353	CD	D	1
354	CD	D	1
355	DE	E	1
356	DE	E	1
357	AB	A	0
358	AB	B	1
359	BC	C	1
360	BC	C	1
361	CD	D	1
362	CD	D	1
363	DE	E	1
364	DE	D	0
365	AB	B	1
366	AB	B	1
367	BC	B	0
368	BC	C	1
369	CD	D	1
370	CD	D	1
371	DE	D	0
372	DE	E	1
373	AB	B	1
374	AB	A	0
375	BC	C	1
376	BC	C	1
377	CD	D	1
378	CD	D	1
379	DE	D	0
380	DE	E	1
381	AB	B	1
382	AB	B	1
383	BC	C	1
384	BC	C	1
385	CD	D	1
386	CD	C	0
387	DE	E	1
388	DE	E	1
389	BD	D	1
390	BD	D	1
391	BD	D	1
392	BD	D	1
393	BD	B	0
394	BD	D	1
395	BD	D	1
396	BD	D	1
397	BD	D	1
398	BD	D	1
399	BD	D	1
400	BD	B	0

## Sheet: fish3
trial	pair	choice	correct
1	AB	A	0
2	AB	B	1
3	AB	A	0
4	AB	B	1
5	AB	B	1
6	AB	B	1
7	AB	A	0
8	AB	A	0
9	AB	A	0
10	AB	B	1
11	AB	A	0
12	AB	A	0
13	AB	B	1
14	AB	A	0
15	AB	B	1
16	AB	B	1
17	AB	B	1
18	AB	B	1
19	AB	B	1
20	AB	A	0
21	AB	A	0
22	AB	B	1
23	AB	B	1
24	AB	B	1
25	AB	B	1
26	AB	A	0
27	AB	B	1
28	AB	B	1
29	AB	B	1
30	AB	B	1
31	AB	B	1
32	AB	B	1
33	AB	B	1
34	AB	A	0
35	AB	B	1
36	AB	B	1
37	BC	B	0
38	BC	B	0
39	BC	B	0
40	BC	B	0
41	BC	B	0
42	BC	B	0
43	BC	B	0
44	BC	B	0
45	BC	C	1
46	BC	B	0
47	BC	B	0
48	BC	B	0
49	BC	B	0
50	BC	C	1
51	BC	C	1
52	BC	B	0
53	BC	C	1
54	BC	C	1
55	BC	C	1
56	BC	B	0
57	BC	B	0
58	BC	C	1
59	BC	C	1
60	BC	B	0
61	BC	B	0
62	BC	B	0
63	BC	C	1
64	BC	C	1
65	BC	B	0
66	BC	C	1
67	BC	C	1
68	BC	C	1
69	BC	C	1
70	BC	C	1
71	BC	C	1
72	BC	C	1
73	BC	C	1
74	BC	C	1
75	BC	C	1
76	BC	C	1
77	BC	C	1
78	BC	C	1
79	AC	A	0
80	AC	C	1
81	AC	C	1
82	AC	C	1
83	AC	C	1
84	AC	C	1
85	AC	C	1
86	AC	C	1
87	AC	C	1
88	AC	C	1
89	AC	C	1
90	AC	C	1
91	CD	C	0
92	CD	C	0
93	CD	C	0
94	CD	C	0
95	CD	C	0
96	CD	C	0
97	CD	D	1
98	CD	C	0
99	CD	D	1
100	CD	D	1
101	CD	C	0
102	CD	D	1
103	CD	D	1
104	CD	D	1
105	CD	D	1
106	CD	C	0
107	CD	D	1
108	CD	D	1
109	CD	D	1
110	CD	D	1
111	CD	D	1
112	CD	C	0
113	CD	D	1
114	CD	C	0
115	CD	C	0
116	CD	D	1
117	CD	D	1
118	CD	D	1
119	CD	D	1
120	CD	D	1
121	CD	C	0
122	CD	D	1
123	CD	D	1
124	CD	C	0
125	CD	D	1
126	CD	D	1
127	CD	C	0
128	CD	D	1
129	CD	D	1
130	CD	D	1
131	CD	D	1
132	CD	D	1
133	CD	D	1
134	CD	C	0
135	CD	D	1
136	CD	D	1
137	CD	D	1
138	CD	D	1
139	DE	D	0
140	DE	D	0
141	DE	D	0
142	DE	E	1
143	DE	D	0
144	DE	D	0
145	DE	E	1
146	DE	D	0
147	DE	E	1
148	DE	D	0
149	DE	E	1
150	DE	E	1
151	DE	D	0
152	DE	E	1
153	DE	E	1
154	DE	E	1
155	DE	E	1
156	DE	E	1
157	DE	E	1
158	DE	E	1
159	DE	E	1
160	DE	E	1
161	DE	E	1
162	DE	E	1
163	CE	E	1
164	CE	E	1
165	CE	E	1
166	CE	E	1
167	CE	E	1
168	CE	E	1
169	CE	E	1
170	CE	E	1
171	CE	E	1
172	CE	E	1
173	CE	E	1
174	CE	E	1
175	AB	B	1
176	AB	B	1
177	AB	A	0
178	AB	B	1
179	AB	B	1
180	AB	A	0
181	AB	B	1
182	AB	B	1
183	AB	B	1
184	AB	B	1
185	AB	A	0
186	AB	B	1
187	BC	C	1
188	BC	B	0
189	BC	C	1
190	BC	C	1
191	BC	B	0
192	BC	C	1
193	BC	C	1
194	BC	C	1
195	BC	C	1
196	BC	C	1
197	BC	C	1
198	BC	C	1
199	CD	D	1
200	CD	D	1
201	CD	D	1
202	CD	C	0
203	CD	D	1
204	CD	D	1
205	DE	D	0
206	DE	E	1
207	DE	E	1
208	DE	E	1
209	DE	E	1
210	DE	E	1
211	AB	B	1
212	AB	B	1
213	BC	C	1
214	BC	C	1
215	CD	D	1
216	CD	D	1
217	DE	E	1
218	DE	E	1
219	AB	B	1
220	AB	A	0
221	BC	C	1
222	BC	C	1
223	CD	D	1
224	CD	D	1
225	DE	E	1
226	DE	E	1
227	AB	B	1
228	AB	B	1
229	BC	C	1
230	BC	C	1
231	CD	D	1
232	CD	D	1
233	DE	E	1
234	DE	E	1
235	AB	B	1
236	AB	B	1
237	BC	C	1
238	BC	C	1
239	CD	D	1
240	CD	D	1
241	DE	E	1
242	DE	E	1
243	AB	B	1
244	AB	B	1
245	BC	C	1
246	BC	C	1
247	CD	D	1
248	CD	D	1
249	DE	E	1
250	DE	E	1
251	BD	D	1
252	BD	D	1
253	BD	D	1
254	BD	D	1
255	BD	D	1
256	BD	D	1
257	BD	D	1
258	BD	D	1
259	BD	D	1
260	BD	D	1
261	BD	D	1
262	BD	D	1

## Sheet: fish4
trial	pair	choice	correct
1	AB	B	1
2	AB	B	1
3	AB	A	0
4	AB	B	1
5	AB	B	1
6	AB	B	1
7	AB	A	0
8	AB	A	0
9	AB	B	1
10	AB	B	1
11	AB	B	1
12	AB	B	1
13	AB	B	1
14	AB	A	0
15	AB	B	1
16	AB	B	1
17	AB	A	0
18	AB	B	1
19	AB	B	1
20	AB	B	1
21	AB	A	0
22	AB	B	1
23	AB	B	1
24	AB	B	1
25	AB	B	1
26	AB	B	1
27	AB	B	1
28	AB	B	1
29	AB	B	1
30	AB	B	1
31	BC	B	0
32	BC	B	0
33	BC	C	1
34	BC	C	1
35	BC	C	1
36	BC	C	1
37	BC	C	1
38	BC	C	1
39	BC	B	0
40	BC	C	1
41	BC	B	0
42	BC	C	1
43	BC	B	0
44	BC	B	0
45	BC	C	1
46	BC	C	1
47	BC	C	1
48	BC	C	1
49	BC	B	0
50	BC	C	1
51	BC	C	1
52	BC	C	1
53	BC	C	1
54	BC	C	1
55	BC	C	1
56	BC	C	1
57	BC	C	1
58	BC	C	1
59	BC	B	0
60	BC	C	1
61	AC	C	1
62	AC	C	1
63	AC	C	1
64	AC	C	1
65	AC	C	1
66	AC	C	1
67	AC	C	1
68	AC	C	1
69	AC	A	0
70	AC	C	1
71	AC	C	1
72	AC	C	1
73	CD	C	0
74	CD	C	0
75	CD	C	0
76	CD	D	1
77	CD	C	0
78	CD	C	0
79	CD	D	1
80	CD	C	0
81	CD	C	0
82	CD	D	1
83	CD	C	0
84	CD	D	1
85	CD	C	0
86	CD	D	1
87	CD	D	1
88	CD	D	1
89	CD	D	1
90	CD	C	0
91	CD	C	0
92	CD	C	0
93	CD	D	1
94	CD	C	0
95	CD	C	0
96	CD	D	1
97	CD	D	1
98	CD	D	1
99	CD	D	1
100	CD	C	0
101	CD	D	1
102	CD	D	1
103	CD	D	1
104	CD	D	1
105	CD	D	1
106	CD	C	0
107	CD	D	1
108	CD	C	0
109	CD	C	0
110	CD	D	1
111	CD	C	0
112	CD	C	0
113	CD	D	1
114	CD	D	1
115	CD	D	1
116	CD	C	0
117	CD	D	1
118	CD	D	1
119	CD	D	1
120	CD	C	0
121	CD	D	1
122	CD	D	1
123	CD	D	1
124	CD	D	1
125	CD	C	0
126	CD	D	1
127	CD	D	1
128	CD	D	1
129	CD	D	1
130	CD	D	1
131	CD	D	1
132	CD	D	1
133	DE	D	0
134	DE	D	0
135	DE	D	0
136	DE	E	1
137	DE	D	0
138	DE	E	1
139	DE	E	1
140	DE	D	0
141	DE	E	1
142	DE	D	0
143	DE	E	1
144	DE	E	1
145	DE	E	1
146	DE	E	1
147	DE	D	0
148	DE	D	0
149	DE	D	0
150	DE	E	1
151	DE	D	0
152	DE	E	1
153	DE	E	1
154	DE	E	1
155	DE	E	1
156	DE	E	1
157	DE	E	1
158	DE	E	1
159	DE	E	1
160	DE	E	1
161	DE	E	1
162	DE	E	1
163	CE	E	1
164	CE	C	0
165	CE	C	0
166	CE	E	1
167	CE	E	1
168	CE	E	1
169	CE	E	1
170	CE	E	1
171	CE	E	1
172	CE	E	1
173	CE	E	1
174	CE	E	1
175	CE	E	1
176	CE	E	1
177	CE	E	1
178	CE	E	1
179	CE	E	1
180	CE	E	1
181	AB	B	1
182	AB	B	1
183	AB	A	0
184	AB	B	1
185	AB	B	1
186	AB	A	0
187	AB	A	0
188	AB	A	0
189	AB	A	0
190	AB	B	1
191	AB	A	0
192	AB	A	0
193	AB	B	1
194	AB	A	0
195	AB	A	0
196	AB	B	1
197	AB	A	0
198	AB	B	1
199	AB	A	0
200	AB	B	1
201	AB	B	1
202	AB	B	1
203	AB	B	1
204	AB	A	0
205	AB	B	1
206	AB	B	1
207	AB	B	1
208	AB	B	1
209	AB	B	1
210	AB	B	1
211	BC	C	1
212	BC	C	1
213	BC	C	1
214	BC	B	0
215	BC	C	1
216	BC	B	0
217	BC	C	1
218	BC	C	1
219	BC	C	1
220	BC	C	1
221	BC	C	1
222	BC	C	1
223	CD	D	1
224	CD	C	0
225	CD	D	1
226	CD	D	1
227	CD	C	0
228	CD	C	0
229	CD	C	0
230	CD	C	0
231	CD	D	1
232	CD	C	0
233	CD	D	1
234	CD	D	1
235	CD	D	1
236	CD	C	0
237	CD	D	1
238	CD	C	0
239	CD	C	0
240	CD	D	1
241	CD	D	1
242	CD	D	1
243	CD	C	0
244	CD	D	1
245	CD	D	1
246	CD	C	0
247	CD	C	0
248	CD	D	1
249	CD	D	1
250	CD	D	1
251	CD	D	1
252	CD	D	1
253	DE	D	0
254	DE	E	1
255	DE	E	1
256	DE	E	1
257	DE	E	1
258	DE	E	1
259	AB	B	1
260	AB	B	1
261	BC	C	1
262	BC	C	1
263	CD	D	1
264	CD	D	1
265	DE	E	1
266	DE	E	1
267	AB	B	1
268	AB	B	1
269	BC	C	1
270	BC	C	1
271	CD	D	1
272	CD	D	1
273	DE	E	1
274	DE	E	1
275	AB	B	1
276	AB	B	1
277	BC	C	1
278	BC	C	1
279	CD	D	1
280	CD	D	1
281	DE	E	1
282	DE	E	1
283	AB	B	1
284	AB	B	1
285	BC	C	1
286	BC	C	1
287	CD	D	1
288	CD	D	1
289	DE	E	1
290	DE	E	1
291	AB	B	1
292	AB	B	1
293	BC	C	1
294	BC	C	1
295	CD	D	1
296	CD	D	1
297	DE	E	1
298	DE	E	1
299	BD	D	1
300	BD	D	1
301	BD	D	1
302	BD	D	1
303	BD	D	1
304	BD	D	1
305	BD	D	1
306	BD	D	1
307	BD	D	1
308	BD	D	1
309	BD	D	1
310	BD	D	1
