# Supplementary material for: Transitive inference in cleaner wrasses (Labroides dimidiatus)
Source: PLoS One. 2020 Aug 18;15(8):e0237817. doi: 10.1371/journal.pone.0237817 (PMC7433877; doi:10.1371/journal.pone.0237817)
Supplement: S1 File — (ZIP) [file pone.0237817.s008.zip]

Archive with 28 entries (28 files):
- for supplement/data_fish1.csv
- for supplement/data_fish2.csv
- for supplement/data_fish3.csv
- for supplement/data_fish4.csv
- for supplement/obtained.csv
- for supplement/readme.txt
- for supplement/SD.csv
- for supplement/SD.mat
- for supplement/SD_param.csv
- for supplement/SD_VT.csv
- for supplement/SD_VT.mat
- for supplement/SD_VT_param.csv
- for supplement/SD_VTmodel.m
- for supplement/SD_VTsimulation.m
- for supplement/SDmodel.m
- for supplement/SDsimulation.m
- for supplement/TI fitting result.xlsx
- for supplement/TIsimulations.m
- for supplement/W.csv
- for supplement/W.mat
- for supplement/W_param.csv
- for supplement/W_VT.csv
- for supplement/W_VT.mat
- for supplement/W_VT_param.csv
- for supplement/W_VTmodel.m
- for supplement/W_VTsimulation.m
- for supplement/Wmodel.m
- for supplement/Wsimulation.m
