# Supplementary material for: Transitive inference in cleaner wrasses (Labroides dimidiatus)
Source: PLoS One. 2020 Aug 18;15(8):e0237817. doi: 10.1371/journal.pone.0237817 (PMC7433877; doi:10.1371/journal.pone.0237817)
Supplement: S1 File — (ZIP) [file pone.0237817.s008.zip › for supplement/data_fish1.csv]

trial	testFlag	pair	choice	correct
1	0	AB	B	1
2	0	AB	B	1
3	0	AB	A	0
4	0	AB	B	1
5	0	AB	A	0
6	0	AB	A	0
7	0	AB	A	0
8	0	AB	A	0
9	0	AB	A	0
10	0	AB	B	1
11	0	AB	B	1
12	0	AB	A	0
13	0	AB	A	0
14	0	AB	A	0
15	0	AB	B	1
16	0	AB	B	1
17	0	AB	B	1
18	0	AB	A	0
19	0	AB	A	0
20	0	AB	B	1
21	0	AB	A	0
22	0	AB	B	1
23	0	AB	B	1
24	0	AB	A	0
25	0	AB	A	0
26	0	AB	B	1
27	0	AB	A	0
28	0	AB	B	1
29	0	AB	A	0
30	0	AB	B	1
31	0	AB	B	1
32	0	AB	B	1
33	0	AB	B	1
34	0	AB	B	1
35	0	AB	B	1
36	0	AB	A	0
37	0	AB	B	1
38	0	AB	B	1
39	0	AB	B	1
40	0	AB	B	1
41	0	AB	B	1
42	0	AB	B	1
43	0	BC	B	0
44	0	BC	C	1
45	0	BC	C	1
46	0	BC	B	0
47	0	BC	B	0
48	0	BC	B	0
49	0	BC	B	0
50	0	BC	B	0
51	0	BC	C	1
52	0	BC	B	0
53	0	BC	B	0
54	0	BC	C	1
55	0	BC	C	1
56	0	BC	B	0
57	0	BC	B	0
58	0	BC	B	0
59	0	BC	C	1
60	0	BC	C	1
61	0	BC	C	1
62	0	BC	C	1
63	0	BC	B	0
64	0	BC	C	1
65	0	BC	C	1
66	0	BC	B	0
67	0	BC	C	1
68	0	BC	B	0
69	0	BC	C	1
70	0	BC	C	1
71	0	BC	C	1
72	0	BC	B	0
73	0	BC	B	0
74	0	BC	C	1
75	0	BC	C	1
76	0	BC	C	1
77	0	BC	C	1
78	0	BC	C	1
79	0	BC	C	1
80	0	BC	C	1
81	0	BC	C	1
82	0	BC	C	1
83	0	BC	C	1
84	0	BC	C	1
85	0	AC	A	0
86	0	AC	C	1
87	0	AC	C	1
88	0	AC	C	1
89	0	AC	C	1
90	0	AC	C	1
91	0	AC	C	1
92	0	AC	A	0
93	0	AC	C	1
94	0	AC	C	1
95	0	AC	C	1
96	0	AC	C	1
97	0	CD	D	1
98	0	CD	C	0
99	0	CD	D	1
100	0	CD	C	0
101	0	CD	D	1
102	0	CD	C	0
103	0	CD	C	0
104	0	CD	D	1
105	0	CD	D	1
106	0	CD	C	0
107	0	CD	C	0
108	0	CD	C	0
109	0	CD	C	0
110	0	CD	C	0
111	0	CD	C	0
112	0	CD	D	1
113	0	CD	D	1
114	0	CD	D	1
115	0	CD	D	1
116	0	CD	D	1
117	0	CD	C	0
118	0	CD	C	0
119	0	CD	D	1
120	0	CD	C	0
121	0	CD	C	0
122	0	CD	D	1
123	0	CD	C	0
124	0	CD	D	1
125	0	CD	D	1
126	0	CD	C	0
127	0	CD	D	1
128	0	CD	C	0
129	0	CD	C	0
130	0	CD	C	0
131	0	CD	D	1
132	0	CD	C	0
133	0	CD	D	1
134	0	CD	C	0
135	0	CD	C	0
136	0	CD	D	1
137	0	CD	D	1
138	0	CD	C	0
139	0	CD	D	1
140	0	CD	D	1
141	0	CD	C	0
142	0	CD	D	1
143	0	CD	D	1
144	0	CD	D	1
145	0	CD	D	1
146	0	CD	D	1
147	0	CD	D	1
148	0	CD	D	1
149	0	CD	D	1
150	0	CD	D	1
151	0	DE	E	1
152	0	DE	E	1
153	0	DE	D	0
154	0	DE	D	0
155	0	DE	D	0
156	0	DE	E	1
157	0	DE	E	1
158	0	DE	E	1
159	0	DE	D	0
160	0	DE	D	0
161	0	DE	D	0
162	0	DE	D	0
163	0	DE	D	0
164	0	DE	D	0
165	0	DE	D	0
166	0	DE	E	1
167	0	DE	E	1
168	0	DE	D	0
169	0	DE	D	0
170	0	DE	D	0
171	0	DE	E	1
172	0	DE	E	1
173	0	DE	D	0
174	0	DE	D	0
175	0	DE	E	1
176	0	DE	E	1
177	0	DE	D	0
178	0	DE	D	0
179	0	DE	D	0
180	0	DE	D	0
181	0	DE	D	0
182	0	DE	E	1
183	0	DE	D	0
184	0	DE	D	0
185	0	DE	D	0
186	0	DE	D	0
187	0	DE	E	1
188	0	DE	E	1
189	0	DE	E	1
190	0	DE	D	0
191	0	DE	D	0
192	0	DE	E	1
193	0	DE	D	0
194	0	DE	E	1
195	0	DE	D	0
196	0	DE	E	1
197	0	DE	E	1
198	0	DE	D	0
199	0	DE	E	1
200	0	DE	D	0
201	0	DE	E	1
202	0	DE	D	0
203	0	DE	E	1
204	0	DE	E	1
205	0	DE	E	1
206	0	DE	E	1
207	0	DE	D	0
208	0	DE	D	0
209	0	DE	D	0
210	0	DE	E	1
211	0	DE	E	1
212	0	DE	E	1
213	0	DE	E	1
214	0	DE	D	0
215	0	DE	D	0
216	0	DE	E	1
217	0	DE	D	0
218	0	DE	E	1
219	0	DE	E	1
220	0	DE	E	1
221	0	DE	D	0
222	0	DE	D	0
223	0	DE	D	0
224	0	DE	D	0
225	0	DE	E	1
226	0	DE	D	0
227	0	DE	D	0
228	0	DE	E	1
229	0	DE	D	0
230	0	DE	E	1
231	0	DE	D	0
232	0	DE	E	1
233	0	DE	E	1
234	0	DE	D	0
235	0	DE	E	1
236	0	DE	E	1
237	0	DE	E	1
238	0	DE	D	0
239	0	DE	D	0
240	0	DE	E	1
241	0	DE	D	0
242	0	DE	E	1
243	0	DE	E	1
244	0	DE	E	1
245	0	DE	E	1
246	0	DE	E	1
247	0	DE	E	1
248	0	DE	D	0
249	0	DE	E	1
250	0	DE	E	1
251	0	DE	E	1
252	0	DE	E	1
253	0	CE	C	0
254	0	CE	E	1
255	0	CE	C	0
256	0	CE	E	1
257	0	CE	E	1
258	0	CE	C	0
259	0	CE	E	1
260	0	CE	E	1
261	0	CE	E	1
262	0	CE	E	1
263	0	CE	E	1
264	0	CE	E	1
265	0	CE	E	1
266	0	CE	E	1
267	0	CE	C	0
268	0	CE	C	0
269	0	CE	E	1
270	0	CE	C	0
271	0	CE	E	1
272	0	CE	E	1
273	0	CE	E	1
274	0	CE	E	1
275	0	CE	C	0
276	0	CE	E	1
277	0	CE	E	1
278	0	CE	E	1
279	0	CE	E	1
280	0	CE	E	1
281	0	CE	E	1
282	0	CE	E	1
283	0	AB	A	0
284	0	AB	B	1
285	0	BC	B	0
286	0	BC	B	0
287	0	CD	D	1
288	0	CD	D	1
289	0	DE	E	1
290	0	DE	E	1
291	0	AB	B	1
292	0	AB	A	0
293	0	BC	B	0
294	0	BC	B	0
295	0	CD	D	1
296	0	CD	D	1
297	0	DE	E	1
298	0	DE	E	1
299	0	AB	B	1
300	0	AB	B	1
301	0	AB	B	1
302	0	AB	B	1
303	0	AB	B	1
304	0	AB	B	1
305	0	AB	B	1
306	0	AB	A	0
307	0	BC	B	0
308	0	BC	C	1
309	0	BC	C	1
310	0	BC	C	1
311	0	BC	C	1
312	0	BC	C	1
313	0	BC	C	1
314	0	CD	D	1
315	0	CD	D	1
316	0	CD	C	0
317	0	CD	D	1
318	0	CD	D	1
319	0	CD	D	1
320	0	CD	D	1
321	0	DE	E	1
322	0	DE	E	1
323	0	DE	D	0
324	0	DE	D	0
325	0	DE	E	1
326	0	DE	D	0
327	0	DE	D	0
328	0	DE	D	0
329	0	DE	E	1
330	0	DE	E	1
331	0	DE	D	0
332	0	DE	E	1
333	0	DE	E	1
334	0	DE	E	1
335	0	DE	D	0
336	0	DE	E	1
337	0	DE	E	1
338	0	DE	E	1
339	0	DE	E	1
340	0	AB	B	1
341	0	AB	B	1
342	0	BC	C	1
343	0	BC	B	0
344	0	CD	D	1
345	0	CD	D	1
346	0	DE	E	1
347	0	DE	E	1
348	0	AB	B	1
349	0	AB	B	1
350	0	BC	B	0
351	0	BC	C	1
352	0	CD	C	0
353	0	CD	D	1
354	0	DE	E	1
355	0	DE	E	1
356	1	AB	B	1
357	1	AB	B	1
358	1	BC	B	0
359	1	BC	C	1
360	1	CD	C	0
361	1	CD	D	1
362	1	DE	E	1
363	1	DE	E	1
364	1	AB	B	1
365	1	AB	B	1
366	1	BC	C	1
367	1	BC	B	0
368	1	CD	D	1
369	1	CD	C	0
370	1	DE	E	1
371	1	DE	E	1
372	1	AB	B	1
373	1	AB	B	1
374	1	BC	B	0
375	1	BC	C	1
376	1	CD	D	1
377	1	CD	D	1
378	1	DE	E	1
379	1	DE	E	1
380	1	BD	D	1
381	1	BD	D	1
382	1	BD	B	0
383	1	BD	D	1
384	1	BD	B	0
385	1	BD	D	1
386	1	BD	D	1
387	1	BD	D	1
388	1	BD	D	1
389	1	BD	D	1
390	1	BD	D	1
391	1	BD	D	1
