# Supplementary material for: Transitive inference in cleaner wrasses (Labroides dimidiatus)
Source: PLoS One. 2020 Aug 18;15(8):e0237817. doi: 10.1371/journal.pone.0237817 (PMC7433877; doi:10.1371/journal.pone.0237817)
Supplement: S1 File — (ZIP) [file pone.0237817.s008.zip › for supplement/data_fish2.csv]

trial	testFlag	pair	choice	correct
1	0	AB	B	1
2	0	AB	B	1
3	0	AB	B	1
4	0	AB	A	0
5	0	AB	A	0
6	0	AB	B	1
7	0	AB	A	0
8	0	AB	A	0
9	0	AB	A	0
10	0	AB	B	1
11	0	AB	B	1
12	0	AB	B	1
13	0	AB	B	1
14	0	AB	B	1
15	0	AB	B	1
16	0	AB	B	1
17	0	AB	B	1
18	0	AB	A	0
19	0	AB	A	0
20	0	AB	B	1
21	0	AB	A	0
22	0	AB	B	1
23	0	AB	B	1
24	0	AB	B	1
25	0	AB	B	1
26	0	AB	B	1
27	0	AB	B	1
28	0	AB	B	1
29	0	AB	B	1
30	0	AB	B	1
31	0	AB	B	1
32	0	AB	B	1
33	0	AB	A	0
34	0	AB	B	1
35	0	AB	B	1
36	0	AB	B	1
37	0	BC	B	0
38	0	BC	B	0
39	0	BC	B	0
40	0	BC	B	0
41	0	BC	B	0
42	0	BC	B	0
43	0	BC	B	0
44	0	BC	B	0
45	0	BC	C	1
46	0	BC	C	1
47	0	BC	B	0
48	0	BC	C	1
49	0	BC	C	1
50	0	BC	C	1
51	0	BC	B	0
52	0	BC	B	0
53	0	BC	C	1
54	0	BC	C	1
55	0	BC	B	0
56	0	BC	B	0
57	0	BC	C	1
58	0	BC	C	1
59	0	BC	B	0
60	0	BC	B	0
61	0	BC	C	1
62	0	BC	B	0
63	0	BC	B	0
64	0	BC	B	0
65	0	BC	C	1
66	0	BC	B	0
67	0	BC	C	1
68	0	BC	B	0
69	0	BC	B	0
70	0	BC	C	1
71	0	BC	C	1
72	0	BC	B	0
73	0	BC	C	1
74	0	BC	C	1
75	0	BC	B	0
76	0	BC	C	1
77	0	BC	B	0
78	0	BC	B	0
79	0	BC	C	1
80	0	BC	C	1
81	0	BC	C	1
82	0	BC	C	1
83	0	BC	C	1
84	0	BC	B	0
85	0	BC	C	1
86	0	BC	C	1
87	0	BC	C	1
88	0	BC	C	1
89	0	BC	B	0
90	0	BC	B	0
91	0	BC	B	0
92	0	BC	C	1
93	0	BC	C	1
94	0	BC	C	1
95	0	BC	B	0
96	0	BC	C	1
97	0	BC	C	1
98	0	BC	C	1
99	0	BC	B	0
100	0	BC	C	1
101	0	BC	C	1
102	0	BC	C	1
103	0	BC	C	1
104	0	BC	C	1
105	0	BC	C	1
106	0	BC	C	1
107	0	BC	C	1
108	0	BC	C	1
109	0	AC	C	1
110	0	AC	C	1
111	0	AC	C	1
112	0	AC	A	0
113	0	AC	C	1
114	0	AC	C	1
115	0	AC	A	0
116	0	AC	C	1
117	0	AC	C	1
118	0	AC	C	1
119	0	AC	C	1
120	0	AC	C	1
121	0	CD	C	0
122	0	CD	C	0
123	0	CD	C	0
124	0	CD	C	0
125	0	CD	C	0
126	0	CD	C	0
127	0	CD	C	0
128	0	CD	C	0
129	0	CD	D	1
130	0	CD	D	1
131	0	CD	C	0
132	0	CD	C	0
133	0	CD	C	0
134	0	CD	C	0
135	0	CD	C	0
136	0	CD	C	0
137	0	CD	C	0
138	0	CD	D	1
139	0	CD	D	1
140	0	CD	D	1
141	0	CD	C	0
142	0	CD	D	1
143	0	CD	D	1
144	0	CD	D	1
145	0	CD	D	1
146	0	CD	D	1
147	0	CD	D	1
148	0	CD	C	0
149	0	CD	D	1
150	0	CD	C	0
151	0	CD	D	1
152	0	CD	D	1
153	0	CD	D	1
154	0	CD	D	1
155	0	CD	D	1
156	0	CD	D	1
157	0	CD	D	1
158	0	CD	D	1
159	0	CD	C	0
160	0	CD	D	1
161	0	CD	C	0
162	0	CD	D	1
163	0	CD	D	1
164	0	CD	D	1
165	0	CD	D	1
166	0	CD	C	0
167	0	CD	D	1
168	0	CD	C	0
169	0	CD	C	0
170	0	CD	D	1
171	0	CD	D	1
172	0	CD	D	1
173	0	CD	D	1
174	0	CD	D	1
175	0	CD	D	1
176	0	CD	D	1
177	0	CD	D	1
178	0	CD	C	0
179	0	CD	D	1
180	0	CD	C	0
181	0	CD	D	1
182	0	CD	D	1
183	0	CD	D	1
184	0	CD	D	1
185	0	CD	D	1
186	0	CD	D	1
187	0	CD	D	1
188	0	CD	D	1
189	0	CD	D	1
190	0	CD	D	1
191	0	CD	D	1
192	0	CD	D	1
193	0	DE	D	0
194	0	DE	E	1
195	0	DE	D	0
196	0	DE	E	1
197	0	DE	E	1
198	0	DE	D	0
199	0	DE	D	0
200	0	DE	E	1
201	0	DE	D	0
202	0	DE	D	0
203	0	DE	D	0
204	0	DE	D	0
205	0	DE	E	1
206	0	DE	E	1
207	0	DE	D	0
208	0	DE	D	0
209	0	DE	D	0
210	0	DE	D	0
211	0	DE	E	1
212	0	DE	D	0
213	0	DE	D	0
214	0	DE	D	0
215	0	DE	E	1
216	0	DE	D	0
217	0	DE	D	0
218	0	DE	E	1
219	0	DE	D	0
220	0	DE	E	1
221	0	DE	D	0
222	0	DE	D	0
223	0	DE	D	0
224	0	DE	E	1
225	0	DE	E	1
226	0	DE	E	1
227	0	DE	E	1
228	0	DE	D	0
229	0	DE	E	1
230	0	DE	D	0
231	0	DE	E	1
232	0	DE	E	1
233	0	DE	D	0
234	0	DE	E	1
235	0	DE	E	1
236	0	DE	D	0
237	0	DE	E	1
238	0	DE	E	1
239	0	DE	D	0
240	0	DE	E	1
241	0	DE	E	1
242	0	DE	E	1
243	0	DE	E	1
244	0	DE	E	1
245	0	DE	D	0
246	0	DE	E	1
247	0	DE	E	1
248	0	DE	E	1
249	0	DE	E	1
250	0	DE	E	1
251	0	DE	E	1
252	0	DE	E	1
253	0	CE	C	0
254	0	CE	E	1
255	0	CE	C	0
256	0	CE	E	1
257	0	CE	E	1
258	0	CE	E	1
259	0	CE	E	1
260	0	CE	E	1
261	0	CE	E	1
262	0	CE	E	1
263	0	CE	E	1
264	0	CE	E	1
265	0	CE	E	1
266	0	CE	E	1
267	0	CE	E	1
268	0	CE	E	1
269	0	CE	E	1
270	0	CE	E	1
271	0	AB	B	1
272	0	AB	B	1
273	0	AB	A	0
274	0	AB	A	0
275	0	AB	A	0
276	0	AB	A	0
277	0	AB	A	0
278	0	AB	B	1
279	0	AB	B	1
280	0	AB	B	1
281	0	AB	A	0
282	0	AB	A	0
283	0	AB	A	0
284	0	AB	A	0
285	0	AB	B	1
286	0	AB	A	0
287	0	AB	A	0
288	0	AB	A	0
289	0	AB	A	0
290	0	AB	B	1
291	0	AB	B	1
292	0	AB	B	1
293	0	AB	B	1
294	0	AB	B	1
295	0	BC	C	1
296	0	BC	C	1
297	0	BC	C	1
298	0	BC	B	0
299	0	BC	C	1
300	0	BC	B	0
301	0	BC	C	1
302	0	BC	B	0
303	0	BC	B	0
304	0	BC	B	0
305	0	BC	C	1
306	0	BC	C	1
307	0	BC	B	0
308	0	BC	B	0
309	0	BC	C	1
310	0	BC	C	1
311	0	BC	C	1
312	0	BC	C	1
313	0	BC	C	1
314	0	BC	C	1
315	0	BC	B	0
316	0	BC	B	0
317	0	BC	C	1
318	0	BC	B	0
319	0	BC	B	0
320	0	BC	B	0
321	0	BC	C	1
322	0	BC	C	1
323	0	BC	C	1
324	0	BC	B	0
325	0	BC	C	1
326	0	BC	C	1
327	0	BC	C	1
328	0	BC	C	1
329	0	BC	C	1
330	0	BC	C	1
331	0	CD	C	0
332	0	CD	C	0
333	0	CD	D	1
334	0	CD	D	1
335	0	CD	D	1
336	0	CD	C	0
337	0	CD	D	1
338	0	CD	D	1
339	0	CD	D	1
340	0	CD	D	1
341	0	CD	D	1
342	0	CD	D	1
343	0	DE	E	1
344	0	DE	E	1
345	0	DE	D	0
346	0	DE	E	1
347	0	DE	E	1
348	0	DE	E	1
349	0	AB	B	1
350	0	AB	B	1
351	0	BC	C	1
352	0	BC	B	0
353	0	CD	D	1
354	0	CD	D	1
355	0	DE	E	1
356	0	DE	E	1
357	0	AB	A	0
358	0	AB	B	1
359	0	BC	C	1
360	0	BC	C	1
361	0	CD	D	1
362	0	CD	D	1
363	0	DE	E	1
364	0	DE	D	0
365	1	AB	B	1
366	1	AB	B	1
367	1	BC	B	0
368	1	BC	C	1
369	1	CD	D	1
370	1	CD	D	1
371	1	DE	D	0
372	1	DE	E	1
373	1	AB	B	1
374	1	AB	A	0
375	1	BC	C	1
376	1	BC	C	1
377	1	CD	D	1
378	1	CD	D	1
379	1	DE	D	0
380	1	DE	E	1
381	1	AB	B	1
382	1	AB	B	1
383	1	BC	C	1
384	1	BC	C	1
385	1	CD	D	1
386	1	CD	C	0
387	1	DE	E	1
388	1	DE	E	1
389	1	BD	D	1
390	1	BD	D	1
391	1	BD	D	1
392	1	BD	D	1
393	1	BD	B	0
394	1	BD	D	1
395	1	BD	D	1
396	1	BD	D	1
397	1	BD	D	1
398	1	BD	D	1
399	1	BD	D	1
400	1	BD	B	0
