# Supplementary material for: Transitive inference in cleaner wrasses (Labroides dimidiatus)
Source: PLoS One. 2020 Aug 18;15(8):e0237817. doi: 10.1371/journal.pone.0237817 (PMC7433877; doi:10.1371/journal.pone.0237817)
Supplement: S1 File — (ZIP) [file pone.0237817.s008.zip › for supplement/data_fish3.csv]

trial	testFlag	pair	choice	correct
1	0	AB	A	0
2	0	AB	B	1
3	0	AB	A	0
4	0	AB	B	1
5	0	AB	B	1
6	0	AB	B	1
7	0	AB	A	0
8	0	AB	A	0
9	0	AB	A	0
10	0	AB	B	1
11	0	AB	A	0
12	0	AB	A	0
13	0	AB	B	1
14	0	AB	A	0
15	0	AB	B	1
16	0	AB	B	1
17	0	AB	B	1
18	0	AB	B	1
19	0	AB	B	1
20	0	AB	A	0
21	0	AB	A	0
22	0	AB	B	1
23	0	AB	B	1
24	0	AB	B	1
25	0	AB	B	1
26	0	AB	A	0
27	0	AB	B	1
28	0	AB	B	1
29	0	AB	B	1
30	0	AB	B	1
31	0	AB	B	1
32	0	AB	B	1
33	0	AB	B	1
34	0	AB	A	0
35	0	AB	B	1
36	0	AB	B	1
37	0	BC	B	0
38	0	BC	B	0
39	0	BC	B	0
40	0	BC	B	0
41	0	BC	B	0
42	0	BC	B	0
43	0	BC	B	0
44	0	BC	B	0
45	0	BC	C	1
46	0	BC	B	0
47	0	BC	B	0
48	0	BC	B	0
49	0	BC	B	0
50	0	BC	C	1
51	0	BC	C	1
52	0	BC	B	0
53	0	BC	C	1
54	0	BC	C	1
55	0	BC	C	1
56	0	BC	B	0
57	0	BC	B	0
58	0	BC	C	1
59	0	BC	C	1
60	0	BC	B	0
61	0	BC	B	0
62	0	BC	B	0
63	0	BC	C	1
64	0	BC	C	1
65	0	BC	B	0
66	0	BC	C	1
67	0	BC	C	1
68	0	BC	C	1
69	0	BC	C	1
70	0	BC	C	1
71	0	BC	C	1
72	0	BC	C	1
73	0	BC	C	1
74	0	BC	C	1
75	0	BC	C	1
76	0	BC	C	1
77	0	BC	C	1
78	0	BC	C	1
79	0	AC	A	0
80	0	AC	C	1
81	0	AC	C	1
82	0	AC	C	1
83	0	AC	C	1
84	0	AC	C	1
85	0	AC	C	1
86	0	AC	C	1
87	0	AC	C	1
88	0	AC	C	1
89	0	AC	C	1
90	0	AC	C	1
91	0	CD	C	0
92	0	CD	C	0
93	0	CD	C	0
94	0	CD	C	0
95	0	CD	C	0
96	0	CD	C	0
97	0	CD	D	1
98	0	CD	C	0
99	0	CD	D	1
100	0	CD	D	1
101	0	CD	C	0
102	0	CD	D	1
103	0	CD	D	1
104	0	CD	D	1
105	0	CD	D	1
106	0	CD	C	0
107	0	CD	D	1
108	0	CD	D	1
109	0	CD	D	1
110	0	CD	D	1
111	0	CD	D	1
112	0	CD	C	0
113	0	CD	D	1
114	0	CD	C	0
115	0	CD	C	0
116	0	CD	D	1
117	0	CD	D	1
118	0	CD	D	1
119	0	CD	D	1
120	0	CD	D	1
121	0	CD	C	0
122	0	CD	D	1
123	0	CD	D	1
124	0	CD	C	0
125	0	CD	D	1
126	0	CD	D	1
127	0	CD	C	0
128	0	CD	D	1
129	0	CD	D	1
130	0	CD	D	1
131	0	CD	D	1
132	0	CD	D	1
133	0	CD	D	1
134	0	CD	C	0
135	0	CD	D	1
136	0	CD	D	1
137	0	CD	D	1
138	0	CD	D	1
139	0	DE	D	0
140	0	DE	D	0
141	0	DE	D	0
142	0	DE	E	1
143	0	DE	D	0
144	0	DE	D	0
145	0	DE	E	1
146	0	DE	D	0
147	0	DE	E	1
148	0	DE	D	0
149	0	DE	E	1
150	0	DE	E	1
151	0	DE	D	0
152	0	DE	E	1
153	0	DE	E	1
154	0	DE	E	1
155	0	DE	E	1
156	0	DE	E	1
157	0	DE	E	1
158	0	DE	E	1
159	0	DE	E	1
160	0	DE	E	1
161	0	DE	E	1
162	0	DE	E	1
163	0	CE	E	1
164	0	CE	E	1
165	0	CE	E	1
166	0	CE	E	1
167	0	CE	E	1
168	0	CE	E	1
169	0	CE	E	1
170	0	CE	E	1
171	0	CE	E	1
172	0	CE	E	1
173	0	CE	E	1
174	0	CE	E	1
175	0	AB	B	1
176	0	AB	B	1
177	0	AB	A	0
178	0	AB	B	1
179	0	AB	B	1
180	0	AB	A	0
181	0	AB	B	1
182	0	AB	B	1
183	0	AB	B	1
184	0	AB	B	1
185	0	AB	A	0
186	0	AB	B	1
187	0	BC	C	1
188	0	BC	B	0
189	0	BC	C	1
190	0	BC	C	1
191	0	BC	B	0
192	0	BC	C	1
193	0	BC	C	1
194	0	BC	C	1
195	0	BC	C	1
196	0	BC	C	1
197	0	BC	C	1
198	0	BC	C	1
199	0	CD	D	1
200	0	CD	D	1
201	0	CD	D	1
202	0	CD	C	0
203	0	CD	D	1
204	0	CD	D	1
205	0	DE	D	0
206	0	DE	E	1
207	0	DE	E	1
208	0	DE	E	1
209	0	DE	E	1
210	0	DE	E	1
211	0	AB	B	1
212	0	AB	B	1
213	0	BC	C	1
214	0	BC	C	1
215	0	CD	D	1
216	0	CD	D	1
217	0	DE	E	1
218	0	DE	E	1
219	0	AB	B	1
220	0	AB	A	0
221	0	BC	C	1
222	0	BC	C	1
223	0	CD	D	1
224	0	CD	D	1
225	0	DE	E	1
226	0	DE	E	1
227	1	AB	B	1
228	1	AB	B	1
229	1	BC	C	1
230	1	BC	C	1
231	1	CD	D	1
232	1	CD	D	1
233	1	DE	E	1
234	1	DE	E	1
235	1	AB	B	1
236	1	AB	B	1
237	1	BC	C	1
238	1	BC	C	1
239	1	CD	D	1
240	1	CD	D	1
241	1	DE	E	1
242	1	DE	E	1
243	1	AB	B	1
244	1	AB	B	1
245	1	BC	C	1
246	1	BC	C	1
247	1	CD	D	1
248	1	CD	D	1
249	1	DE	E	1
250	1	DE	E	1
251	1	BD	D	1
252	1	BD	D	1
253	1	BD	D	1
254	1	BD	D	1
255	1	BD	D	1
256	1	BD	D	1
257	1	BD	D	1
258	1	BD	D	1
259	1	BD	D	1
260	1	BD	D	1
261	1	BD	D	1
262	1	BD	D	1
