# Supplementary material for: Transitive inference in cleaner wrasses (Labroides dimidiatus)
Source: PLoS One. 2020 Aug 18;15(8):e0237817. doi: 10.1371/journal.pone.0237817 (PMC7433877; doi:10.1371/journal.pone.0237817)
Supplement: S1 File — (ZIP) [file pone.0237817.s008.zip › for supplement/data_fish4.csv]

trial	testFlag	pair	choice	correct
1	0	AB	B	1
2	0	AB	B	1
3	0	AB	A	0
4	0	AB	B	1
5	0	AB	B	1
6	0	AB	B	1
7	0	AB	A	0
8	0	AB	A	0
9	0	AB	B	1
10	0	AB	B	1
11	0	AB	B	1
12	0	AB	B	1
13	0	AB	B	1
14	0	AB	A	0
15	0	AB	B	1
16	0	AB	B	1
17	0	AB	A	0
18	0	AB	B	1
19	0	AB	B	1
20	0	AB	B	1
21	0	AB	A	0
22	0	AB	B	1
23	0	AB	B	1
24	0	AB	B	1
25	0	AB	B	1
26	0	AB	B	1
27	0	AB	B	1
28	0	AB	B	1
29	0	AB	B	1
30	0	AB	B	1
31	0	BC	B	0
32	0	BC	B	0
33	0	BC	C	1
34	0	BC	C	1
35	0	BC	C	1
36	0	BC	C	1
37	0	BC	C	1
38	0	BC	C	1
39	0	BC	B	0
40	0	BC	C	1
41	0	BC	B	0
42	0	BC	C	1
43	0	BC	B	0
44	0	BC	B	0
45	0	BC	C	1
46	0	BC	C	1
47	0	BC	C	1
48	0	BC	C	1
49	0	BC	B	0
50	0	BC	C	1
51	0	BC	C	1
52	0	BC	C	1
53	0	BC	C	1
54	0	BC	C	1
55	0	BC	C	1
56	0	BC	C	1
57	0	BC	C	1
58	0	BC	C	1
59	0	BC	B	0
60	0	BC	C	1
61	0	AC	C	1
62	0	AC	C	1
63	0	AC	C	1
64	0	AC	C	1
65	0	AC	C	1
66	0	AC	C	1
67	0	AC	C	1
68	0	AC	C	1
69	0	AC	A	0
70	0	AC	C	1
71	0	AC	C	1
72	0	AC	C	1
73	0	CD	C	0
74	0	CD	C	0
75	0	CD	C	0
76	0	CD	D	1
77	0	CD	C	0
78	0	CD	C	0
79	0	CD	D	1
80	0	CD	C	0
81	0	CD	C	0
82	0	CD	D	1
83	0	CD	C	0
84	0	CD	D	1
85	0	CD	C	0
86	0	CD	D	1
87	0	CD	D	1
88	0	CD	D	1
89	0	CD	D	1
90	0	CD	C	0
91	0	CD	C	0
92	0	CD	C	0
93	0	CD	D	1
94	0	CD	C	0
95	0	CD	C	0
96	0	CD	D	1
97	0	CD	D	1
98	0	CD	D	1
99	0	CD	D	1
100	0	CD	C	0
101	0	CD	D	1
102	0	CD	D	1
103	0	CD	D	1
104	0	CD	D	1
105	0	CD	D	1
106	0	CD	C	0
107	0	CD	D	1
108	0	CD	C	0
109	0	CD	C	0
110	0	CD	D	1
111	0	CD	C	0
112	0	CD	C	0
113	0	CD	D	1
114	0	CD	D	1
115	0	CD	D	1
116	0	CD	C	0
117	0	CD	D	1
118	0	CD	D	1
119	0	CD	D	1
120	0	CD	C	0
121	0	CD	D	1
122	0	CD	D	1
123	0	CD	D	1
124	0	CD	D	1
125	0	CD	C	0
126	0	CD	D	1
127	0	CD	D	1
128	0	CD	D	1
129	0	CD	D	1
130	0	CD	D	1
131	0	CD	D	1
132	0	CD	D	1
133	0	DE	D	0
134	0	DE	D	0
135	0	DE	D	0
136	0	DE	E	1
137	0	DE	D	0
138	0	DE	E	1
139	0	DE	E	1
140	0	DE	D	0
141	0	DE	E	1
142	0	DE	D	0
143	0	DE	E	1
144	0	DE	E	1
145	0	DE	E	1
146	0	DE	E	1
147	0	DE	D	0
148	0	DE	D	0
149	0	DE	D	0
150	0	DE	E	1
151	0	DE	D	0
152	0	DE	E	1
153	0	DE	E	1
154	0	DE	E	1
155	0	DE	E	1
156	0	DE	E	1
157	0	DE	E	1
158	0	DE	E	1
159	0	DE	E	1
160	0	DE	E	1
161	0	DE	E	1
162	0	DE	E	1
163	0	CE	E	1
164	0	CE	C	0
165	0	CE	C	0
166	0	CE	E	1
167	0	CE	E	1
168	0	CE	E	1
169	0	CE	E	1
170	0	CE	E	1
171	0	CE	E	1
172	0	CE	E	1
173	0	CE	E	1
174	0	CE	E	1
175	0	CE	E	1
176	0	CE	E	1
177	0	CE	E	1
178	0	CE	E	1
179	0	CE	E	1
180	0	CE	E	1
181	0	AB	B	1
182	0	AB	B	1
183	0	AB	A	0
184	0	AB	B	1
185	0	AB	B	1
186	0	AB	A	0
187	0	AB	A	0
188	0	AB	A	0
189	0	AB	A	0
190	0	AB	B	1
191	0	AB	A	0
192	0	AB	A	0
193	0	AB	B	1
194	0	AB	A	0
195	0	AB	A	0
196	0	AB	B	1
197	0	AB	A	0
198	0	AB	B	1
199	0	AB	A	0
200	0	AB	B	1
201	0	AB	B	1
202	0	AB	B	1
203	0	AB	B	1
204	0	AB	A	0
205	0	AB	B	1
206	0	AB	B	1
207	0	AB	B	1
208	0	AB	B	1
209	0	AB	B	1
210	0	AB	B	1
211	0	BC	C	1
212	0	BC	C	1
213	0	BC	C	1
214	0	BC	B	0
215	0	BC	C	1
216	0	BC	B	0
217	0	BC	C	1
218	0	BC	C	1
219	0	BC	C	1
220	0	BC	C	1
221	0	BC	C	1
222	0	BC	C	1
223	0	CD	D	1
224	0	CD	C	0
225	0	CD	D	1
226	0	CD	D	1
227	0	CD	C	0
228	0	CD	C	0
229	0	CD	C	0
230	0	CD	C	0
231	0	CD	D	1
232	0	CD	C	0
233	0	CD	D	1
234	0	CD	D	1
235	0	CD	D	1
236	0	CD	C	0
237	0	CD	D	1
238	0	CD	C	0
239	0	CD	C	0
240	0	CD	D	1
241	0	CD	D	1
242	0	CD	D	1
243	0	CD	C	0
244	0	CD	D	1
245	0	CD	D	1
246	0	CD	C	0
247	0	CD	C	0
248	0	CD	D	1
249	0	CD	D	1
250	0	CD	D	1
251	0	CD	D	1
252	0	CD	D	1
253	0	DE	D	0
254	0	DE	E	1
255	0	DE	E	1
256	0	DE	E	1
257	0	DE	E	1
258	0	DE	E	1
259	0	AB	B	1
260	0	AB	B	1
261	0	BC	C	1
262	0	BC	C	1
263	0	CD	D	1
264	0	CD	D	1
265	0	DE	E	1
266	0	DE	E	1
267	0	AB	B	1
268	0	AB	B	1
269	0	BC	C	1
270	0	BC	C	1
271	0	CD	D	1
272	0	CD	D	1
273	0	DE	E	1
274	0	DE	E	1
275	1	AB	B	1
276	1	AB	B	1
277	1	BC	C	1
278	1	BC	C	1
279	1	CD	D	1
280	1	CD	D	1
281	1	DE	E	1
282	1	DE	E	1
283	1	AB	B	1
284	1	AB	B	1
285	1	BC	C	1
286	1	BC	C	1
287	1	CD	D	1
288	1	CD	D	1
289	1	DE	E	1
290	1	DE	E	1
291	1	AB	B	1
292	1	AB	B	1
293	1	BC	C	1
294	1	BC	C	1
295	1	CD	D	1
296	1	CD	D	1
297	1	DE	E	1
298	1	DE	E	1
299	1	BD	D	1
300	1	BD	D	1
301	1	BD	D	1
302	1	BD	D	1
303	1	BD	D	1
304	1	BD	D	1
305	1	BD	D	1
306	1	BD	D	1
307	1	BD	D	1
308	1	BD	D	1
309	1	BD	D	1
310	1	BD	D	1
