# Supplementary material for: Transitive inference in cleaner wrasses (Labroides dimidiatus)
Source: PLoS One. 2020 Aug 18;15(8):e0237817. doi: 10.1371/journal.pone.0237817 (PMC7433877; doi:10.1371/journal.pone.0237817)
Supplement: S1 File — (ZIP) [file pone.0237817.s008.zip › for supplement/obtained.csv]

1	0.5	0.6667	1	0.8333
0.8333	0.8333	0.8333	0.6667	0.8333
1	1	1	1	1
1	1	1	1	1
