# Supplementary material for: Transitive inference in cleaner wrasses (Labroides dimidiatus)
Source: PLoS One. 2020 Aug 18;15(8):e0237817. doi: 10.1371/journal.pone.0237817 (PMC7433877; doi:10.1371/journal.pone.0237817)
Supplement: S1 File — (ZIP) [file pone.0237817.s008.zip › for supplement/readme.txt]

"TIsimulation.m" fits Wynne (W) and Siemann-Delius models (SD), and these models with value-transfer (W_VT, SD_VT) to obtained data ("data_fishN.csv").
Fitted parameters and predicted values are saved in "ModelName_params.csv" and "ModelName.csv".
Fitting results are summarized in "TI fitting result.xlsx".
