# Supplementary material for: Transitive inference in cleaner wrasses (Labroides dimidiatus)
Source: PLoS One. 2020 Aug 18;15(8):e0237817. doi: 10.1371/journal.pone.0237817 (PMC7433877; doi:10.1371/journal.pone.0237817)
Supplement: S1 File — (ZIP) [file pone.0237817.s008.zip › for supplement/SD.csv]

1	0.5	0.6667	1	0.0003
0.7872	0.8898	0.7936	0.7079	0.525
1	1	0.9998	0.9998	0.2608
1	1	1	0.9998	0.7174
