# Supplementary material for: Transitive inference in cleaner wrasses (Labroides dimidiatus)
Source: PLoS One. 2020 Aug 18;15(8):e0237817. doi: 10.1371/journal.pone.0237817 (PMC7433877; doi:10.1371/journal.pone.0237817)
Supplement: S1 File — (ZIP) [file pone.0237817.s008.zip › for supplement/SD_param.csv]

0.1926	0.3771	0.4505	0.1388
0.0505	0	0.1883	0.0207
0.4486	0.6806	0.2821	0.1093
0.4292	0.587	0.1383	0.016
