# Supplementary material for: Transitive inference in cleaner wrasses (Labroides dimidiatus)
Source: PLoS One. 2020 Aug 18;15(8):e0237817. doi: 10.1371/journal.pone.0237817 (PMC7433877; doi:10.1371/journal.pone.0237817)
Supplement: S1 File — (ZIP) [file pone.0237817.s008.zip › for supplement/SD_VT.csv]

1.0009	0.5164	0.814	0.8975	0.8818
0.9419	0.8449	0.8049	0.6549	0.5447
1	1	1	0.9997	0.4135
1	0.9999	1	0.9999	0.2708
