# Supplementary material for: Transitive inference in cleaner wrasses (Labroides dimidiatus)
Source: PLoS One. 2020 Aug 18;15(8):e0237817. doi: 10.1371/journal.pone.0237817 (PMC7433877; doi:10.1371/journal.pone.0237817)
Supplement: S1 File — (ZIP) [file pone.0237817.s008.zip › for supplement/SD_VT_param.csv]

0.2502	0.4308	0.566	0.0465	0.0282	0.007
0	0.0925	0.4398	0.012	0.0427	0.0192
0.2309	0.644	0.1663	0.055	0.0512	0.0688
0.2993	0.4889	0.1704	0.0517	0.0479	0.1064
