# Supplementary material for: Transitive inference in cleaner wrasses (Labroides dimidiatus)
Source: PLoS One. 2020 Aug 18;15(8):e0237817. doi: 10.1371/journal.pone.0237817 (PMC7433877; doi:10.1371/journal.pone.0237817)
Supplement: S1 File — (ZIP) [file pone.0237817.s008.zip › for supplement/SD_VTmodel.m]

function SD_VTmodel

% from SDsimulation.m
load('SD_VT.mat','Xs');

files=dir('data_fish*.csv');
oV=zeros(size(files,1),5);
sV=zeros(size(files,1),5);

for fileNum=1:size(files,1)
    
    data=readtable(files(fileNum).name);
    x=Xs(fileNum,:); % betaPlus, betaMinus, Epsiron

    % set initial primary values
    A=1; B=1; C=1; D=1; E=1;

    % set initial configural values
    AB=1; BC=1; CD=1; DE=1; BA=1; CB=1; DC=1; ED=1;
    AC=1; CE=1; CA=1; EC=1;

    trainData=data(data.testFlag==0,:);
    for i=1:size(trainData,1)
        if trainData.testFlag(i)==0
            switch trainData.pair{i}
                case 'AB'
                    if trainData.correct(i)==1
                        p=B*BA/(B*BA+A*AB);
                        B=B*(1+x(1)*x(3)*p);
                        A=A+x(4)*B;
                        BA=BA*(1+x(1)*(1-x(3))*p);
                    else
                        p=1-B*BA/(B*BA+A*AB);
                        A=A*(1-x(2)*x(3)*(1-p));
                        B=B-x(5)*A;
                        AB=AB*(1-x(2)*(1-x(3))*(1-p));
                    end
                case 'BC'
                    if trainData.correct(i)==1
                        p=C*CB/(C*CB+B*BC);
                        C=C*(1+x(1)*x(3)*p);
                        B=B+x(4)*C;
                        CB=CB*(1+x(1)*(1-x(3))*p);
                    else
                        p=1-C*CB/(C*CB+B*BC);
                        B=B*(1-x(2)*x(3)*(1-p));
                        C=C-x(5)*B;
                        BC=BC*(1-x(2)*(1-x(3))*(1-p));
                    end
                case 'CD'
                    if trainData.correct(i)==1
                        p=D*DC/(D*DC+C*CD);
                        D=D*(1+x(1)*x(3)*p);
                        C=C+x(4)*D;
                        DC=DC*(1+x(1)*(1-x(3))*p);
                    else
                        p=1-D*DC/(D*DC+C*CD);
                        C=C*(1-x(2)*x(3)*(1-p));
                        D=D-x(5)*C;
                        CD=CD*(1-x(2)*(1-x(3))*(1-p));
                    end
                case 'DE'
                    if trainData.correct(i)==1
                        p=E*ED/(E*ED+D*DE);
                        E=E*(1+x(1)*x(3)*p);
                        D=D+x(4)*E;
                        ED=ED*(1+x(1)*(1-x(3))*p);
                    else
                        p=1-E*ED/(E*ED+D*DE);
                        D=D*(1-x(2)*x(3)*(1-p));
                        E=E-x(5)*D;
                        DE=DE*(1-x(2)*(1-x(3))*(1-p));
                    end
                case 'AC'
                    if trainData.correct(i)==1
                        p=C*CA/(C*CA+A*AC);
                        C=C*(1+x(1)*x(3)*p);
                        A=A*x(4)*C;
                        CA=CA*(1+x(1)*(1-x(3))*p);
                    else
                        p=1-C*CA/(C*CA+A*AC);
                        A=A*(1-x(2)*x(3)*(1-p));
                        C=C-x(5)*A;
                        AC=AC*(1-x(2)*(1-x(3))*(1-p));
                    end
                case 'CE'
                    if trainData.correct(i)==1
                        p=E*EC/(E*EC+C*CE);
                        E=E*(1+x(1)*x(3)*p);
                        C=C+x(4)*E;
                        EC=EC*(1+x(1)*(1-x(3))*p);
                    else
                        p=1-E*EC/(E*EC+C*CE);
                        C=C*(1-x(2)*x(3)*(1-p));
                        E=E-x(5)*C;
                        CE=CE*(1-x(2)*(1-x(3))*(1-p));
                    end
            end
        end
    end

    sV(fileNum,:)=[B*BA/(B*BA+A*AB),C*CB/(C*CB+B*BC),D*DC/(D*DC+C*CD),E*ED/(E*ED+D*DE),D/(D+B)];

    testData=data(data.testFlag==1,:);
    sB=sum(strcmp(testData.pair,'AB') & testData.correct==1)/sum(strcmp(testData.pair,'AB'));
    sC=sum(strcmp(testData.pair,'BC') & testData.correct==1)/sum(strcmp(testData.pair,'BC'));
    sD=sum(strcmp(testData.pair,'CD') & testData.correct==1)/sum(strcmp(testData.pair,'CD'));
    sE=sum(strcmp(testData.pair,'DE') & testData.correct==1)/sum(strcmp(testData.pair,'DE'));
    sDB=sum(strcmp(testData.pair,'BD') & testData.correct==1)/sum(strcmp(testData.pair,'BD'));
    oV(fileNum,:)=[sB,sC,sD,sE,sDB];

end

writematrix(round(oV,4),'obtained.csv');
writematrix(round(sV,4),'SD_VT.csv');

LSD=mean((oV-sV).^2,2);
writematrix(round([Xs,LSD],4),'SD_VT_param.csv');

figure()
errorbar(1:5,mean(oV,1),std(oV)./sqrt(size(oV,1)),...
    'Color',[0,0,0],'Marker','o','MarkerSize',10,'MarkerFaceColor',[1,1,1],'MarkerEdgeColor',[0,0,0],'LineWidth',2);
hold on
errorbar(1:5,mean(sV,1),std(sV)./sqrt(size(sV,1)),...
    'Color',[0,0,0],'Marker','^','MarkerSize',10,'MarkerFaceColor',[0,0,0],'MarkerEdgeColor',[0,0,0],'LineWidth',2,'LineStyle','--');
hold off
set(gca,'XTick',1:5,'XTickLabel',{'AB','BC','CD','DE','BD'},'FontSize',12);
xlim([0.8,5.2]);
ylabel('Accuracy');
title('Siemann-Delius model');
legend({'obtained','simulated'},'FontSize',18,'Location','southwest');
set(gca,'Box','off','TickDir','out','LineWidth',2,'FontSize',16);

end
