# Supplementary material for: Transitive inference in cleaner wrasses (Labroides dimidiatus)
Source: PLoS One. 2020 Aug 18;15(8):e0237817. doi: 10.1371/journal.pone.0237817 (PMC7433877; doi:10.1371/journal.pone.0237817)
Supplement: S1 File — (ZIP) [file pone.0237817.s008.zip › for supplement/SD_VTsimulation.m]

function SD_VTsimulation
global data oV

files=dir('data_fish*.csv');
Xs=zeros(size(files,1),5);
for fileNum=1:size(files,1)
    data=readtable(files(fileNum).name);

    testData=data(data.testFlag==1,:);
    sB=sum(strcmp(testData.pair,'AB') & testData.correct==1)/sum(strcmp(testData.pair,'AB'));
    sC=sum(strcmp(testData.pair,'BC') & testData.correct==1)/sum(strcmp(testData.pair,'BC'));
    sD=sum(strcmp(testData.pair,'CD') & testData.correct==1)/sum(strcmp(testData.pair,'CD'));
    sE=sum(strcmp(testData.pair,'DE') & testData.correct==1)/sum(strcmp(testData.pair,'DE'));
    oV=[sB,sC,sD,sE];

    x0=[0.08,0.1,0.8,0.01,0.01]; % betaPlus, betaMinus, Epsiron, Aplus, Aminus
    Xs(fileNum,:) = fmincon(@LSDfcn,x0,[],[],[],[],[0,0,0,0,0],[1,1,1,0.1,0.1]);
    sprintf('File: %s, Variable: %.4f %.4f %.4f %.4f %.4f\n',files(fileNum).name,Xs(fileNum,:))
    
end
save('SD_VT.mat','Xs');

end


function result=LSDfcn(x)
global data oV
% set initial primary values
A=1; B=1; C=1; D=1; E=1;

% set initial configural values
AB=1; BC=1; CD=1; DE=1; BA=1; CB=1; DC=1; ED=1;
AC=1; CE=1; CA=1; EC=1;

trainData=data(data.testFlag==0,:);
for i=1:size(trainData,1)
    if trainData.testFlag(i)==0
        switch trainData.pair{i}
            case 'AB'
                if trainData.correct(i)==1
                    p=B*BA/(B*BA+A*AB);
                    B=B*(1+x(1)*x(3)*p);
                    A=A+x(4)*B;
                    BA=BA*(1+x(1)*(1-x(3))*p);
                else
                    p=1-B*BA/(B*BA+A*AB);
                    A=A*(1-x(2)*x(3)*(1-p));
                    B=B-x(5)*A;
                    AB=AB*(1-x(2)*(1-x(3))*(1-p));
                end
            case 'BC'
                if trainData.correct(i)==1
                    p=C*CB/(C*CB+B*BC);
                    C=C*(1+x(1)*x(3)*p);
                    B=B+x(4)*C;
                    CB=CB*(1+x(1)*(1-x(3))*p);
                else
                    p=1-C*CB/(C*CB+B*BC);
                    B=B*(1-x(2)*x(3)*(1-p));
                    C=C-x(5)*B;
                    BC=BC*(1-x(2)*(1-x(3))*(1-p));
                end
            case 'CD'
                if trainData.correct(i)==1
                    p=D*DC/(D*DC+C*CD);
                    D=D*(1+x(1)*x(3)*p);
                    C=C+x(4)*D;
                    DC=DC*(1+x(1)*(1-x(3))*p);
                else
                    p=1-D*DC/(D*DC+C*CD);
                    C=C*(1-x(2)*x(3)*(1-p));
                    D=D-x(5)*C;
                    CD=CD*(1-x(2)*(1-x(3))*(1-p));
                end
            case 'DE'
                if trainData.correct(i)==1
                    p=E*ED/(E*ED+D*DE);
                    E=E*(1+x(1)*x(3)*p);
                    D=D+x(4)*E;
                    ED=ED*(1+x(1)*(1-x(3))*p);
                else
                    p=1-E*ED/(E*ED+D*DE);
                    D=D*(1-x(2)*x(3)*(1-p));
                    E=E-x(5)*D;
                    DE=DE*(1-x(2)*(1-x(3))*(1-p));
                end
            case 'AC'
                if trainData.correct(i)==1
                    p=C*CA/(C*CA+A*AC);
                    C=C*(1+x(1)*x(3)*p);
                    A=A*x(4)*C;
                    CA=CA*(1+x(1)*(1-x(3))*p);
                else
                    p=1-C*CA/(C*CA+A*AC);
                    A=A*(1-x(2)*x(3)*(1-p));
                    C=C-x(5)*A;
                    AC=AC*(1-x(2)*(1-x(3))*(1-p));
                end
            case 'CE'
                if trainData.correct(i)==1
                    p=E*EC/(E*EC+C*CE);
                    E=E*(1+x(1)*x(3)*p);
                    C=C+x(4)*E;
                    EC=EC*(1+x(1)*(1-x(3))*p);
                else
                    p=1-E*EC/(E*EC+C*CE);
                    C=C*(1-x(2)*x(3)*(1-p));
                    E=E-x(5)*C;
                    CE=CE*(1-x(2)*(1-x(3))*(1-p));
                end
        end
        
    end
end

sV=[B*BA/(B*BA+A*AB),C*CB/(C*CB+B*BC),D*DC/(D*DC+C*CD),E*ED/(E*ED+D*DE)];

result=mean((oV-sV).^2);
end
