# Supplementary material for: Transitive inference in cleaner wrasses (Labroides dimidiatus)
Source: PLoS One. 2020 Aug 18;15(8):e0237817. doi: 10.1371/journal.pone.0237817 (PMC7433877; doi:10.1371/journal.pone.0237817)
Supplement: S1 File — (ZIP) [file pone.0237817.s008.zip › for supplement/TI fitting result.xlsx]

## Sheet: obtained
	AB	BC	CD	DE	BD
fish1	1	0.5	0.666667	1	0.833333
fish2	0.833333	0.833333	0.833333	0.666667	0.833333
fish3	1	1	1	1	1
fish4	1	1	1	1	1

## Sheet: Siemann Delius
	AB	BC	CD	DE	BD		β+	β-	ε	LSD
fish1	1	0.5	0.6667	1	0.0003		0.1926	0.3771	0.4505	0.1388
fish2	0.7872	0.8898	0.7936	0.7079	0.525		0.0505	0	0.1883	0.0207
fish3	1	1	0.9998	0.9998	0.2608		0.4486	0.6806	0.2821	0.1093
fish4	1	1	1	0.9998	0.7174		0.4292	0.587	0.1383	0.016

## Sheet: Siemann Delius (value transfer)
	AB	BC	CD	DE	BD		β+	β-	ε	A+	A-	LSD
fish1	1.0009	0.5164	0.814	0.8975	0.8818		0.2502	0.4308	0.566	0.0465	0.0282	0.007
fish2	0.9419	0.8449	0.8049	0.6549	0.5447		0	0.0925	0.4398	0.012	0.0427	0.0192
fish3	1	1	1	0.9997	0.4135		0.2309	0.644	0.1663	0.055	0.0512	0.0688
fish4	1	0.9999	1	0.9999	0.2708		0.2993	0.4889	0.1704	0.0517	0.0479	0.1064

## Sheet: Wynne
	AB	BC	CD	DE	BD		α	β	γ	LSD
fish1	0.888	0.6682	0.8045	0.7904	0.4526		1.94	0.2089	0.4894	0.0512
fish2	0.8508	0.8278	0.7332	0.8053	0.5083		1.8348	0.2881	0.3872	0.0305
fish3	1	1	1	1	1		33.8773	0.691	0.4903	0.0639
fish4	0.9937	0.9997	0.9983	0.9993	0.5947		311.015	0.558	0.5937	0.2

## Sheet: Wynne (value transfer)
	AB	BC	CD	DE	BD		α	β	γ	A+	A-	LSD
fish1	0.888	0.6682	0.8045	0.7904	0.4526		6.7664	0.1175	1	0	0	0.0497
fish2	0.8343	0.8182	0.7814	0.7229	0.551		5.2839	0.0826	0.7906	0.0713	0.3908	0.0172
fish3	1	1	1	1	1		5934.44	0.4933	0.4903	0.2493	0.2428	0
fish4	0.9999	0.9891	0.997	0.9969	0.432		7.6367	0.6985	0.0492	0.1839	0.274	0.0645
