# Supplementary material for: Transitive inference in cleaner wrasses (Labroides dimidiatus)
Source: PLoS One. 2020 Aug 18;15(8):e0237817. doi: 10.1371/journal.pone.0237817 (PMC7433877; doi:10.1371/journal.pone.0237817)
Supplement: S1 File — (ZIP) [file pone.0237817.s008.zip › for supplement/TIsimulations.m]

close all
clear all

disp('start fitting Siemann-Delius model...');
SDsimulation;
disp('fitted result of Siemann-Delius model');
SDmodel;

disp('start fitting Siemann-Delius model with value transfer...');
SD_VTsimulation;
disp('fitted result of Siemann-Delius model with value transfer');
SD_VTmodel;

disp('start fitting Wynne model...');
Wsimulation;
disp('fitted result of Wynne model');
Wmodel;

disp('start fitting Wynne model with value transfer...');
W_VTsimulation;
disp('fitted result of Wynne model with value transfer');
W_VTmodel;
