# Supplementary material for: Transitive inference in cleaner wrasses (Labroides dimidiatus)
Source: PLoS One. 2020 Aug 18;15(8):e0237817. doi: 10.1371/journal.pone.0237817 (PMC7433877; doi:10.1371/journal.pone.0237817)
Supplement: S1 File — (ZIP) [file pone.0237817.s008.zip › for supplement/W.csv]

0.9018	0.7027	0.789	0.7514	0.4748
0.8662	0.761	0.763	0.7821	0.4755
1	1	1	1	0.4349
1	1	1	1	0
