# Supplementary material for: Transitive inference in cleaner wrasses (Labroides dimidiatus)
Source: PLoS One. 2020 Aug 18;15(8):e0237817. doi: 10.1371/journal.pone.0237817 (PMC7433877; doi:10.1371/journal.pone.0237817)
Supplement: S1 File — (ZIP) [file pone.0237817.s008.zip › for supplement/W_param.csv]

1.94	0.2089	0.4894	0.0512
1.8348	0.2881	0.3872	0.0305
33.8773	0.691	0.4903	0.0639
311.0154	0.558	0.5937	0.2
