# Supplementary material for: Transitive inference in cleaner wrasses (Labroides dimidiatus)
Source: PLoS One. 2020 Aug 18;15(8):e0237817. doi: 10.1371/journal.pone.0237817 (PMC7433877; doi:10.1371/journal.pone.0237817)
Supplement: S1 File — (ZIP) [file pone.0237817.s008.zip › for supplement/W_VT.csv]

0.888	0.6682	0.8045	0.7904	0.4526
0.8343	0.8182	0.7814	0.7229	0.551
1	1	1	1	1
0.9999	0.9891	0.997	0.9969	0.432
