# Supplementary material for: Transitive inference in cleaner wrasses (Labroides dimidiatus)
Source: PLoS One. 2020 Aug 18;15(8):e0237817. doi: 10.1371/journal.pone.0237817 (PMC7433877; doi:10.1371/journal.pone.0237817)
Supplement: S1 File — (ZIP) [file pone.0237817.s008.zip › for supplement/W_VT_param.csv]

6.7664	0.1175	1	0	0	0.0497
5.2839	0.0826	0.7906	0.0713	0.3908	0.0172
5934.4376	0.4933	0.4903	0.2493	0.2428	0
7.6367	0.6985	0.0492	0.1839	0.274	0.0645
