# Supplementary material for: Transitive inference in cleaner wrasses (Labroides dimidiatus)
Source: PLoS One. 2020 Aug 18;15(8):e0237817. doi: 10.1371/journal.pone.0237817 (PMC7433877; doi:10.1371/journal.pone.0237817)
Supplement: S1 File — (ZIP) [file pone.0237817.s008.zip › for supplement/W_VTmodel.m]

function W_VTmodel

% from Wsimulation.m
load('W_VT.mat','Xs');

files=dir('data_fish*.csv');
oV=zeros(size(files,1),5);
sV=zeros(size(files,1),5);

for fileNum=1:size(files,1)
    
    data=readtable(files(fileNum).name);
    testData=data(data.testFlag==1,:);
    sB=sum(strcmp(testData.pair,'AB') & testData.correct==1)/sum(strcmp(testData.pair,'AB'));
    sC=sum(strcmp(testData.pair,'BC') & testData.correct==1)/sum(strcmp(testData.pair,'BC'));
    sD=sum(strcmp(testData.pair,'CD') & testData.correct==1)/sum(strcmp(testData.pair,'CD'));
    sE=sum(strcmp(testData.pair,'DE') & testData.correct==1)/sum(strcmp(testData.pair,'DE'));
    sDB=sum(strcmp(testData.pair,'BD') & testData.correct==1)/sum(strcmp(testData.pair,'BD'));
    oV(fileNum,:)=[sB,sC,sD,sE,sDB];
    
    x=Xs(fileNum,:);
    % set initial primary values
    A=1; B=1; C=1; D=1; E=1;

    % set initial configural values
    AB=1; BC=1; CD=1; DE=1; BA=1; CB=1; DC=1; ED=1;
    AC=1; CE=1; CA=1; EC=1;

    trainData=data(data.testFlag==0,:);
    for i=1:size(trainData,1)
        switch trainData.pair{i}
            case 'AB'
                Z=A+B;
                r=(B+Z+BA)/(B+A+2*Z+x(3)*(BA+AB));
                p=1/(1+exp(-x(1)*(2*r-1)));
                if trainData.correct(i)==1
                    B=B+x(2)*(1-(B+Z))*p;
                    A=A+x(4)*B;
                    BA=BA+x(2)*(1-BA)*p;
                else
                    A=A+x(2)*(0-(A+Z))*(1-p);
                    B=B-x(5)*A;
                    AB=AB+x(2)*(0-AB)*(1-p);
                end
            case 'BC'
                Z=B+C;
                r=(C+Z+BA)/(C+B+2*Z+x(3)*(CB+BC));
                p=1/(1+exp(-x(1)*(2*r-1)));
                if trainData.correct(i)==1
                    C=C+x(2)*(1-(C+Z))*p;
                    B=B+x(4)*C;
                    CB=CB+x(2)*(1-CB)*p;
                else
                    B=B+x(2)*(0-(B+Z))*(1-p);
                    C=C-x(5)*B;
                    BC=BC+x(2)*(0-BC)*(1-p);
                end
            case 'CD'
                Z=C+D;
                r=(D+Z+DC)/(D+C+2*Z+x(3)*(DC+CD));
                p=1/(1+exp(-x(1)*(2*r-1)));
                if trainData.correct(i)==1
                    D=D+x(2)*(1-(D+Z))*p;
                    C=C+x(4)*D;
                    DC=DC+x(2)*(1-DC)*p;
                else
                    C=C+x(2)*(0-(C+Z))*(1-p);
                    D=D-x(5)*C;
                    CD=CD+x(2)*(0-CD)*(1-p);
                end
            case 'DE'
                Z=D+E;
                r=(E+Z+ED)/(E+D+2*Z+x(3)*(ED+DE));
                p=1/(1+exp(-x(1)*(2*r-1)));
                if trainData.correct(i)==1
                    E=E+x(2)*(1-(E+Z))*p;
                    D=D+x(4)*E;
                    ED=ED+x(2)*(1-ED)*p;
                else
                    D=D+x(2)*(0-(D+Z))*(1-p);
                    E=E-x(5)*D;
                    DE=DE+x(2)*(0-DE)*(1-p);
                end
            case 'AC'
                Z=A+C;
                r=(C+Z+CA)/(C+A+2*Z+x(3)*(CA+AC));
                p=1/(1+exp(-x(1)*(2*r-1)));
                if trainData.correct(i)==1
                    C=C+x(2)*(1-(C+Z))*p;
                    A=A+x(4)*C;
                    CA=CA+x(2)*(1-CA)*p;
                else
                    A=A+x(2)*(0-(A+Z))*(1-p);
                    C=C-x(5)*A;
                    AC=AC+x(2)*(0-AC)*(1-p);
                end
            case 'CE'
                Z=C+E;
                r=(E+Z+EC)/(E+C+2*Z+x(3)*(EC+CE));
                p=1/(1+exp(-x(1)*(2*r-1)));
                if trainData.correct(i)==1
                    E=E+x(2)*(1-(E+Z))*p;
                    C=C+x(4)*E;
                    EC=EC+x(2)*(1-EC)*p;
                else
                    C=C+x(2)*(0-(C+Z))*(1-p);
                    E=E-x(5)*C;
                    CE=CE+x(2)*(0-CE)*(1-p);
                end
        end

    end

    sV(fileNum,:)=[1/(1+exp(-x(1)*(2*((B+(A+B)+BA)/(B+A+2*(A+B)+x(3)*(BA+AB)))-1))),...
        1/(1+exp(-x(1)*(2*((C+(B+C)+CB)/(C+B+2*(B+C)+x(3)*(CB+BC)))-1))),...
        1/(1+exp(-x(1)*(2*((D+(C+D)+DC)/(D+C+2*(C+D)+x(3)*(DC+CD)))-1))),...
        1/(1+exp(-x(1)*(2*((E+(D+E)+ED)/(E+D+2*(D+E)+x(3)*(ED+DE)))-1))),...
        1/(1+exp(-x(1)*(2*((D+(B+D))/(D+B+2*(B+D)))-1)))];
end

writematrix(round(oV,4),'obtained.csv');
writematrix(round(sV,4),'W_VT.csv');

LSD=mean((oV-sV).^2,2);
writematrix(round([Xs,LSD],4),'W_VT_param.csv');

figure()
errorbar(1:5,mean(oV,1),std(oV)./sqrt(size(oV,1)),...
    'Color',[0,0,0],'Marker','o','MarkerSize',10,'MarkerFaceColor',[1,1,1],'MarkerEdgeColor',[0,0,0],'LineWidth',2);
hold on
errorbar(1:5,mean(sV,1),std(sV)./sqrt(size(sV,1)),...
    'Color',[0,0,0],'Marker','^','MarkerSize',10,'MarkerFaceColor',[0,0,0],'MarkerEdgeColor',[0,0,0],'LineWidth',2,'LineStyle','--');
hold off
set(gca,'XTick',1:5,'XTickLabel',{'AB','BC','CD','DE','BD'},'FontSize',12);
xlim([0.8,5.2]);
ylabel('Accuracy');
title('Wynne model (value transfer)');
legend({'obtained','simulated'},'FontSize',18,'Location','southwest');
set(gca,'Box','off','TickDir','out','LineWidth',2,'FontSize',16);

end
