# Supplementary material for: Transitive inference in cleaner wrasses (Labroides dimidiatus)
Source: PLoS One. 2020 Aug 18;15(8):e0237817. doi: 10.1371/journal.pone.0237817 (PMC7433877; doi:10.1371/journal.pone.0237817)
Supplement: S1 File — (ZIP) [file pone.0237817.s008.zip › for supplement/Wsimulation.m]

function Wsimulation
global data oV

files=dir('data_fish*.csv');
Xs=zeros(size(files,1),3);
for fileNum=1:size(files,1)
    data=readtable(files(fileNum).name);

    testData=data(data.testFlag==1,:);
    sB=sum(strcmp(testData.pair,'AB') & testData.correct==1)/sum(strcmp(testData.pair,'AB'));
    sC=sum(strcmp(testData.pair,'BC') & testData.correct==1)/sum(strcmp(testData.pair,'BC'));
    sD=sum(strcmp(testData.pair,'CD') & testData.correct==1)/sum(strcmp(testData.pair,'CD'));
    sE=sum(strcmp(testData.pair,'DE') & testData.correct==1)/sum(strcmp(testData.pair,'DE'));
    oV=[sB,sC,sD,sE];

    x0=[2,0.5,0.3]; % alpha, beta, gamma
    Xs(fileNum,:) = fmincon(@LSDfcn,x0,[],[],[],[],[0,0,0],[Inf,1,1]);
    sprintf('File: %s, Variable: %.4f %.4f %.4f\n',files(fileNum).name,Xs(fileNum,:))
    
end
save('W.mat','Xs');

end


function result=LSDfcn(x)
global data oV
% set initial primary values
A=1; B=1; C=1; D=1; E=1;

% set initial configural values
AB=1; BC=1; CD=1; DE=1; BA=1; CB=1; DC=1; ED=1;
AC=1; CE=1; CA=1; EC=1;

trainData=data(data.testFlag==0,:);
for i=1:size(trainData,1)
    if trainData.testFlag(i)==0
        switch trainData.pair{i}
            case 'AB'
                Z=A+B;
                r=(B+Z+BA)/(B+A+2*Z+x(3)*(BA+AB));
                p=1/(1+exp(-x(1)*(2*r-1)));
                if trainData.correct(i)==1
                    B=B+x(2)*(1-(B+Z))*p;
                    BA=BA+x(2)*(1-BA)*p;
                else
                    A=A+x(2)*(0-(A+Z))*(1-p);
                    AB=AB+x(2)*(0-AB)*(1-p);
                end
            case 'BC'
                Z=B+C;
                r=(C+Z+BA)/(C+B+2*Z+x(3)*(CB+BC));
                p=1/(1+exp(-x(1)*(2*r-1)));
                if trainData.correct(i)==1
                    C=C+x(2)*(1-(C+Z))*p;
                    CB=CB+x(2)*(1-CB)*p;
                else
                    B=B+x(2)*(0-(B+Z))*(1-p);
                    BC=BC+x(2)*(0-BC)*(1-p);
                end
            case 'CD'
                Z=C+D;
                r=(D+Z+DC)/(D+C+2*Z+x(3)*(DC+CD));
                p=1/(1+exp(-x(1)*(2*r-1)));
                if trainData.correct(i)==1
                    D=D+x(2)*(1-(D+Z))*p;
                    DC=DC+x(2)*(1-DC)*p;
                else
                    C=C+x(2)*(0-(C+Z))*(1-p);
                    CD=CD+x(2)*(0-CD)*(1-p);
                end
            case 'DE'
                Z=D+E;
                r=(E+Z+ED)/(E+D+2*Z+x(3)*(ED+DE));
                p=1/(1+exp(-x(1)*(2*r-1)));
                if trainData.correct(i)==1
                    E=E+x(2)*(1-(E+Z))*p;
                    ED=ED+x(2)*(1-ED)*p;
                else
                    D=D+x(2)*(0-(D+Z))*(1-p);
                    DE=DE+x(2)*(0-DE)*(1-p);
                end
            case 'AC'
                Z=A+C;
                r=(C+Z+CA)/(C+A+2*Z+x(3)*(CA+AC));
                p=1/(1+exp(-x(1)*(2*r-1)));
                if trainData.correct(i)==1
                    C=C+x(2)*(1-(C+Z))*p;
                    CA=CA+x(2)*(1-CA)*p;
                else
                    A=A+x(2)*(0-(A+Z))*(1-p);
                    AC=AC+x(2)*(0-AC)*(1-p);
                end
            case 'CE'
                Z=C+E;
                r=(E+Z+EC)/(E+C+2*Z+x(3)*(EC+CE));
                p=1/(1+exp(-x(1)*(2*r-1)));
                if trainData.correct(i)==1
                    E=E+x(2)*(1-(E+Z))*p;
                    EC=EC+x(2)*(1-EC)*p;
                else
                    C=C+x(2)*(0-(C+Z))*(1-p);
                    CE=CE+x(2)*(0-CE)*(1-p);
                end
        end
    end
end

sV=[1/(1+exp(-x(1)*(2*((B+(A+B)+BA)/(B+A+2*(A+B)+x(3)*(BA+AB)))-1))),...
    1/(1+exp(-x(1)*(2*((C+(B+C)+CB)/(C+B+2*(B+C)+x(3)*(CB+BC)))-1))),...
    1/(1+exp(-x(1)*(2*((D+(C+D)+DC)/(D+C+2*(C+D)+x(3)*(DC+CD)))-1))),...
    1/(1+exp(-x(1)*(2*((E+(D+E)+ED)/(E+D+2*(D+E)+x(3)*(ED+DE)))-1)))];

result=mean((oV-sV).^2);
end
